# Supplementary material for: Crystal structure of Cs2[Th(NO3)6]
Source: Acta Crystallogr Sect E Struct Rep Online. 2014 Jul 19;70(Pt 8):98–100. doi: 10.1107/S1600536814015876 (PMC4158483; doi:10.1107/S1600536814015876)
Supplement: Supplementary file 1 [file e-70-00098-sup1.cif]

##############################################################################
#                                                                            #
# This CIF contains the data in a paper accepted for publication in          #
# Acta Crystallographica Section E. It conforms to the requirements of       #
# Notes for Authors for Acta Crystallographica Section E, and has been       #
# peer reviewed under the auspices of the IUCr Commission on Journals.       #
#                                                                            #
# Full details of the Crystallographic Information File format               #
# are given in the paper "The Crystallographic Information File (CIF):       #
# a New Standard Archive File for Crystallography" by S. R. Hall, F. H.      #
# Allen and I. D. Brown [Acta Cryst. (1991), A47, 655-685].                  #
#                                                                            #
# The current version of the core CIF dictionary is obtainable from          #
# ftp://ftp.iucr.org/pub/cif_core.dic.                                       #
#                                                                            #
# Software is freely available for graphical display of the structure(s)     #
# in this CIF. For information consult the CIF software page                 #
# http://www.iucr.org/resources/cif/software.                                #
#                                                                            #
# This file may be used for bona fide research purposes within the           #
# scientific community so long as proper attribution is given to the journal # 
# article from which it was obtained.                                        #
#                                                                            #
##############################################################################
data_global
_audit_creation_method     'IUCr SHELXL97-template, publCIF'
_journal_date_recd_electronic     2014-07-03
_journal_date_accepted     2014-07-08
_journal_name_full     'Acta Crystallographica, Section E'
_journal_year     2014
_journal_volume     70
_journal_issue      8
_journal_page_first     98
_journal_page_last     100
_journal_paper_category     GI
_journal_paper_doi     10.1107/S1600536814015876
_journal_coeditor_code     WM5033
_publ_contact_author_name     'Kraus, Florian'
_publ_contact_author_address
;
AG Fluorchemie
Technische Universit\"at M\"unchen
Department of Chemistry
Lichtenbergstrasse 4
85747 Garching
Germany
;
_publ_contact_author_email     'florian.kraus@tum.de'
_publ_contact_author_fax     '+49 89 289-13186'
_publ_contact_author_phone     '+49 89 289-13109'
_publ_section_title
;
Crystal structure of Cs~2~[Th(NO~3~)~6~]
;
loop_
    _publ_author_name
    _publ_author_footnote
    _publ_author_address
    'Woidy, Patrick' ?
;
AG Fluorchemie
Department of Chemistry
Technische Universit\"at M\"unchen
Lichtenbergstrasse 4
85747 Garching
Germany
;
    'Kraus, Florian' ?
;
AG Fluorchemie
Department of Chemistry
Technische Universit\"at M\"unchen
Lichtenbergstrasse 4
85747 Garching
Germany
;
_publ_section_synopsis
;
The crystal structure of Cs~2~[Th(NO~3~)~6~] can be derived from a dense
packing of idealized CsO~12~ and ThO~12~ units. The CsO~12~ units form a
distorted hcp arrangement with half of the octahedral sites occupied by
ThO~12~ units.
;
data_I
_database_code_depnum_ccdc_archive 'CCDC 1012751'
_audit_creation_method     'IUCr SHELXL97-template, publCIF'
_chemical_name_systematic
;
Dicaesium hexanitratothorate(IV)
;
_chemical_name_common     'dicaesium thorium nitrate'
_chemical_formula_moiety     '2(Cs +), N6 O18 Th 2-'
_chemical_formula_sum     'Cs2 N6 O18 Th'
_chemical_formula_iupac     'Cs2 [Th (N O3)6]'
_chemical_formula_weight     869.92
_chemical_melting_point     ?
_symmetry_cell_setting     monoclinic
_symmetry_space_group_name_H-M     'P 21/c'
_symmetry_space_group_name_Hall     '-P 2ybc'
loop_
    _symmetry_equiv_pos_as_xyz
    'x, y, z'
    '-x, y+1/2, -z+1/2'
    '-x, -y, -z'
    'x, -y-1/2, z-1/2'
_cell_length_a     8.1259(14)
_cell_length_b     7.1873(12)
_cell_length_c     15.583(3)
_cell_angle_alpha     90.00
_cell_angle_beta     120.631(10)
_cell_angle_gamma     90.00
_cell_volume     783.1(2)
_cell_formula_units_Z     2
_cell_measurement_reflns_used     9806
_cell_measurement_theta_min     2.9133
_cell_measurement_theta_max     35.9974
_cell_measurement_temperature     123(2)
_cell_special_details     ?
_exptl_crystal_description     block
_exptl_crystal_colour     colourless
_exptl_crystal_size_max     0.09
_exptl_crystal_size_mid     0.07
_exptl_crystal_size_min     0.06
_exptl_crystal_density_diffrn     3.689
_exptl_crystal_density_meas     ?
_exptl_crystal_density_method     'not measured'
_exptl_crystal_F_000     772
_exptl_absorpt_coefficient_mu     14.216
_exptl_absorpt_correction_type     multi-scan
_exptl_absorpt_process_details     '(<i>SADABS</i>; Bruker, 2008)'
_exptl_absorpt_correction_T_min     0.3744
_exptl_absorpt_correction_T_max     0.4979
_exptl_special_details
;
;
_diffrn_ambient_temperature     123(2)
_diffrn_radiation_type     MoK\a
_diffrn_radiation_wavelength     0.71073
_diffrn_radiation_source     'fine-focus sealed tube'
_diffrn_radiation_monochromator     graphite
_diffrn_measurement_device_type     'Bruker Kappa APEXII'
_diffrn_measurement_device     '\k-geometry diffractometer'
_diffrn_measurement_method     '\f and \w scans'
_diffrn_detector_area_resol_mean     16
_diffrn_reflns_number     31379
_diffrn_reflns_av_R_equivalents     0.0430
_diffrn_reflns_av_sigmaI/netI     0.0300
_diffrn_reflns_theta_min     2.91
_diffrn_reflns_theta_max     36.18
_diffrn_reflns_theta_full     36.18
_diffrn_measured_fraction_theta_max     0.980
_diffrn_measured_fraction_theta_full     0.980
_diffrn_reflns_limit_h_min     -13
_diffrn_reflns_limit_h_max     13
_diffrn_reflns_limit_k_min     -10
_diffrn_reflns_limit_k_max     11
_diffrn_reflns_limit_l_min     -25
_diffrn_reflns_limit_l_max     25
_refine_special_details
;
Refinement of <i>F</i>^2^ against all reflections. The weighted <i>R</i>-factor
<i>wR</i> and goodness of fit <i>S</i> are based on <i>F</i>^2^, conventional
<i>R</i>-factors <i>R</i> are based on <i>F</i>, with <i>F</i> set to zero for
negative <i>F</i>^2^. The threshold expression of <i>F</i>^2^ >
\s(<i>F</i>^2^) is used only for calculating <i>R</i>-factors(gt) <i>etc</i>.
and is not relevant to the choice of reflections for refinement.
<i>R</i>-factors based on <i>F</i>^2^ are statistically about twice as large
as those based on <i>F</i>, and <i>R</i>-factors based on all data will be
even larger.
;
_reflns_number_total     3684
_reflns_number_gt     2913
_reflns_threshold_expression     I>2\s(I)
_refine_ls_structure_factor_coef     Fsqd
_refine_ls_matrix_type     full
_refine_ls_R_factor_all     0.0376
_refine_ls_R_factor_gt     0.0229
_refine_ls_wR_factor_gt     0.0437
_refine_ls_wR_factor_ref     0.0471
_refine_ls_goodness_of_fit_ref     1.038
_refine_ls_restrained_S_all     1.038
_refine_ls_number_reflns     3684
_refine_ls_number_parameters     124
_refine_ls_number_restraints     0
_refine_ls_number_constraints     0
_refine_ls_hydrogen_treatment     ?
_refine_ls_weighting_scheme     calc
_refine_ls_weighting_details
         'calc w=1/[\s^2^(Fo^2^)+(0.0213P)^2^+0.6529P] where P=(Fo^2^+2Fc^2^)/3'
_atom_sites_solution_hydrogens     ?
_atom_sites_solution_primary     direct
_atom_sites_solution_secondary     difmap
_refine_ls_shift/su_max     0.001
_refine_ls_shift/su_mean     0.000
_refine_diff_density_max     2.144
_refine_diff_density_min     -1.346
_refine_ls_extinction_method     none
_refine_ls_extinction_coef     0
loop_
    _atom_type_symbol
    _atom_type_description
    _atom_type_scat_dispersion_real
    _atom_type_scat_dispersion_imag
    _atom_type_scat_source
    'N' 'N' 0.0061 0.0033
                         'International Tables Vol C Tables 4.2.6.8 and 6.1.1.4'
    'O' 'O' 0.0106 0.0060
                         'International Tables Vol C Tables 4.2.6.8 and 6.1.1.4'
    'Cs' 'Cs' -0.3680 2.1192
                         'International Tables Vol C Tables 4.2.6.8 and 6.1.1.4'
    'Th' 'Th' -7.2400 8.8979
                         'International Tables Vol C Tables 4.2.6.8 and 6.1.1.4'
_computing_data_collection     '<i>APEX2</i> (Bruker, 2008)'
_computing_cell_refinement     '<i>SAINT</i> (Bruker, 2008)'
_computing_data_reduction     '<i>SAINT</i> (Bruker, 2008)'
_computing_structure_solution     '<i>SHELXS97</i> (Sheldrick, 2008)'
_computing_structure_refinement
;
<i>SHELXL97</i> (Sheldrick, 2008) and
<i>SHELXLE</i> (H\"ubschle <i>et al.</i>, 2011)
;
_computing_molecular_graphics     '<i>DIAMOND</i> (Brandenburg, 2012)'
_computing_publication_material     '<i>publCIF</i> (Westrip, 2010)'
loop_
    _atom_site_type_symbol
    _atom_site_label
    _atom_site_fract_x
    _atom_site_fract_y
    _atom_site_fract_z
    _atom_site_U_iso_or_equiv
    _atom_site_adp_type
    _atom_site_calc_flag
    _atom_site_refinement_flags
    _atom_site_occupancy
    _atom_site_symmetry_multiplicity
    _atom_site_disorder_assembly
    _atom_site_disorder_group
    Th Th1 0.0000 0.5000 0.0000 0.00841(3) Uani d S 1 2 . .
    Cs Cs1 0.65173(2) 0.75443(3) 0.162303(12) 0.01352(4) Uani d . 1 1 . .
    N N1 0.2073(4) 0.7544(4) 0.17622(17) 0.0131(4) Uani d . 1 1 . .
    O O1 0.2995(3) 0.8680(4) 0.24064(17) 0.0209(5) Uani d . 1 1 . .
    O O2 0.2851(3) 0.6068(3) 0.16636(15) 0.0138(4) Uani d . 1 1 . .
    O O3 0.0296(3) 0.7724(3) 0.11416(15) 0.0151(4) Uani d . 1 1 . .
    N N2 0.3383(3) 0.2500(4) 0.06501(18) 0.0132(4) Uani d . 1 1 . .
    O O4 0.4570(3) 0.1358(4) 0.07556(18) 0.0216(5) Uani d . 1 1 . .
    O O5 0.3172(3) 0.4028(3) 0.01760(16) 0.0152(4) Uani d . 1 1 . .
    O O6 0.2249(3) 0.2274(3) 0.09779(16) 0.0151(4) Uani d . 1 1 . .
    N N3 -0.1193(3) 0.2394(4) 0.10851(18) 0.0119(4) Uani d . 1 1 . .
    O O7 -0.1394(3) 0.1225(3) 0.15830(16) 0.0174(4) Uani d . 1 1 . .
    O O8 -0.1830(3) 0.2212(3) 0.01536(15) 0.0146(4) Uani d . 1 1 . .
    O O9 -0.0265(3) 0.3910(3) 0.14759(15) 0.0139(4) Uani d . 1 1 . .
loop_
    _atom_site_aniso_label
    _atom_site_aniso_U_11
    _atom_site_aniso_U_22
    _atom_site_aniso_U_33
    _atom_site_aniso_U_12
    _atom_site_aniso_U_13
    _atom_site_aniso_U_23
    Th1 0.00943(5) 0.00874(7) 0.00772(5) 0.00017(5) 0.00486(4) -0.00012(5)
    Cs1 0.01532(8) 0.01297(9) 0.01191(7) -0.00162(6) 0.00667(6) 0.00070(6)
    N1 0.0167(10) 0.0129(12) 0.0101(9) -0.0014(9) 0.0071(8) -0.0003(8)
    O1 0.0273(12) 0.0148(12) 0.0158(10) -0.0061(9) 0.0076(9) -0.0058(8)
    O2 0.0136(9) 0.0135(11) 0.0143(9) 0.0002(7) 0.0070(8) -0.0007(7)
    O3 0.0145(9) 0.0172(12) 0.0119(9) 0.0006(8) 0.0055(7) -0.0025(8)
    N2 0.0119(10) 0.0151(13) 0.0116(9) 0.0032(9) 0.0051(8) -0.0006(9)
    O4 0.0168(10) 0.0203(13) 0.0247(11) 0.0088(9) 0.0086(9) -0.0010(9)
    O5 0.0156(9) 0.0164(12) 0.0151(9) 0.0021(8) 0.0089(8) 0.0023(8)
    O6 0.0157(9) 0.0154(12) 0.0165(9) 0.0014(7) 0.0098(8) 0.0021(8)
    N3 0.0111(9) 0.0123(12) 0.0130(10) 0.0023(8) 0.0066(8) 0.0032(8)
    O7 0.0226(11) 0.0143(12) 0.0200(10) 0.0010(8) 0.0142(9) 0.0063(8)
    O8 0.0159(9) 0.0177(12) 0.0101(8) -0.0033(8) 0.0065(7) -0.0021(7)
    O9 0.0177(9) 0.0143(11) 0.0116(9) -0.0028(8) 0.0088(8) -0.0015(7)
_geom_special_details
;
All e.s.d.'s (except the e.s.d. in the dihedral angle between two l.s. planes)
are estimated using the full covariance matrix. The cell e.s.d.'s are taken
into account individually in the estimation of e.s.d.'s in distances, angles
and torsion angles; correlations between e.s.d.'s in cell parameters are only
used when they are defined by crystal symmetry. An approximate (isotropic)
treatment of cell e.s.d.'s is used for estimating e.s.d.'s involving l.s.
planes.
;
loop_
    _geom_bond_atom_site_label_1
    _geom_bond_atom_site_label_2
    _geom_bond_site_symmetry_2
    _geom_bond_distance
    _geom_bond_publ_flag
    Th1 O9 . 2.541(2) ?
    Th1 O9 3_565 2.541(2) ?
    Th1 O5 . 2.547(2) ?
    Th1 O5 3_565 2.547(2) ?
    Th1 O2 . 2.561(2) ?
    Th1 O2 3_565 2.561(2) ?
    Th1 O3 . 2.573(2) ?
    Th1 O3 3_565 2.573(2) ?
    Th1 O8 3_565 2.578(2) ?
    Th1 O8 . 2.578(2) ?
    Th1 O6 3_565 2.581(2) ?
    Th1 O6 . 2.581(2) ?
    Cs1 O1 2_645 3.090(2) ?
    Cs1 O4 1_565 3.109(3) ?
    Cs1 O9 2_655 3.134(2) ?
    Cs1 O5 3_665 3.150(2) ?
    Cs1 O7 1_665 3.161(2) ?
    Cs1 O2 . 3.194(2) ?
    Cs1 O6 2_655 3.347(2) ?
    Cs1 O8 3_565 3.385(2) ?
    Cs1 O4 3_665 3.436(3) ?
    Cs1 O3 1_655 3.515(2) ?
    Cs1 O2 2_655 3.523(2) ?
    Cs1 O5 . 3.552(2) ?
    N1 O1 . 1.212(3) ?
    N1 O3 . 1.270(3) ?
    N1 O2 . 1.283(3) ?
    O1 Cs1 2_655 3.090(2) ?
    O2 Cs1 2_645 3.523(2) ?
    O3 Cs1 1_455 3.515(2) ?
    N2 O4 . 1.212(3) ?
    N2 O6 . 1.271(3) ?
    N2 O5 . 1.285(3) ?
    N2 Cs1 3_665 3.584(2) ?
    O4 Cs1 1_545 3.109(3) ?
    O4 Cs1 3_665 3.436(3) ?
    O5 Cs1 3_665 3.150(2) ?
    O6 Cs1 2_645 3.347(2) ?
    N3 O7 . 1.210(3) ?
    N3 O8 . 1.275(3) ?
    N3 O9 . 1.287(3) ?
    N3 Cs1 2_645 3.657(2) ?
    O7 Cs1 1_445 3.161(2) ?
    O7 Cs1 2_645 3.624(2) ?
    O8 Cs1 3_565 3.385(2) ?
    O9 Cs1 2_645 3.134(2) ?
    O9 Cs1 1_455 3.785(2) ?
loop_
    _geom_angle_atom_site_label_1
    _geom_angle_atom_site_label_2
    _geom_angle_atom_site_label_3
    _geom_angle_site_symmetry_1
    _geom_angle_site_symmetry_3
    _geom_angle
    _geom_angle_publ_flag
    O9 Th1 O9 . 3_565 180.0 ?
    O9 Th1 O5 . . 111.46(7) ?
    O9 Th1 O5 3_565 . 68.54(7) ?
    O9 Th1 O5 . 3_565 68.54(7) ?
    O9 Th1 O5 3_565 3_565 111.46(7) ?
    O5 Th1 O5 . 3_565 180.0 ?
    O9 Th1 O2 . . 68.05(7) ?
    O9 Th1 O2 3_565 . 111.95(7) ?
    O5 Th1 O2 . . 68.25(7) ?
    O5 Th1 O2 3_565 . 111.75(7) ?
    O9 Th1 O2 . 3_565 111.95(7) ?
    O9 Th1 O2 3_565 3_565 68.05(7) ?
    O5 Th1 O2 . 3_565 111.75(7) ?
    O5 Th1 O2 3_565 3_565 68.25(7) ?
    O2 Th1 O2 . 3_565 180.0 ?
    O9 Th1 O3 . . 68.29(7) ?
    O9 Th1 O3 3_565 . 111.72(7) ?
    O5 Th1 O3 . . 113.67(7) ?
    O5 Th1 O3 3_565 . 66.33(7) ?
    O2 Th1 O3 . . 49.78(7) ?
    O2 Th1 O3 3_565 . 130.22(7) ?
    O9 Th1 O3 . 3_565 111.72(7) ?
    O9 Th1 O3 3_565 3_565 68.28(7) ?
    O5 Th1 O3 . 3_565 66.33(7) ?
    O5 Th1 O3 3_565 3_565 113.67(7) ?
    O2 Th1 O3 . 3_565 130.22(7) ?
    O2 Th1 O3 3_565 3_565 49.78(7) ?
    O3 Th1 O3 . 3_565 180.0 ?
    O9 Th1 O8 . 3_565 130.00(7) ?
    O9 Th1 O8 3_565 3_565 50.00(7) ?
    O5 Th1 O8 . 3_565 67.87(7) ?
    O5 Th1 O8 3_565 3_565 112.13(7) ?
    O2 Th1 O8 . 3_565 66.04(7) ?
    O2 Th1 O8 3_565 3_565 113.96(7) ?
    O3 Th1 O8 . 3_565 67.52(7) ?
    O3 Th1 O8 3_565 3_565 112.48(7) ?
    O9 Th1 O8 . . 50.00(7) ?
    O9 Th1 O8 3_565 . 130.00(7) ?
    O5 Th1 O8 . . 112.13(7) ?
    O5 Th1 O8 3_565 . 67.87(7) ?
    O2 Th1 O8 . . 113.96(7) ?
    O2 Th1 O8 3_565 . 66.04(7) ?
    O3 Th1 O8 . . 112.48(7) ?
    O3 Th1 O8 3_565 . 67.52(7) ?
    O8 Th1 O8 3_565 . 180.0 ?
    O9 Th1 O6 . 3_565 114.04(7) ?
    O9 Th1 O6 3_565 3_565 65.96(7) ?
    O5 Th1 O6 . 3_565 130.17(7) ?
    O5 Th1 O6 3_565 3_565 49.83(7) ?
    O2 Th1 O6 . 3_565 111.92(7) ?
    O2 Th1 O6 3_565 3_565 68.08(7) ?
    O3 Th1 O6 . 3_565 67.62(7) ?
    O3 Th1 O6 3_565 3_565 112.38(7) ?
    O8 Th1 O6 3_565 3_565 67.90(7) ?
    O8 Th1 O6 . 3_565 112.10(7) ?
    O9 Th1 O6 . . 65.96(7) ?
    O9 Th1 O6 3_565 . 114.04(7) ?
    O5 Th1 O6 . . 49.83(7) ?
    O5 Th1 O6 3_565 . 130.17(7) ?
    O2 Th1 O6 . . 68.08(7) ?
    O2 Th1 O6 3_565 . 111.92(7) ?
    O3 Th1 O6 . . 112.38(7) ?
    O3 Th1 O6 3_565 . 67.62(7) ?
    O8 Th1 O6 3_565 . 112.11(7) ?
    O8 Th1 O6 . . 67.90(7) ?
    O6 Th1 O6 3_565 . 180.0 ?
    O1 Cs1 O4 2_645 1_565 156.25(6) ?
    O1 Cs1 O9 2_645 2_655 89.90(6) ?
    O4 Cs1 O9 1_565 2_655 99.74(6) ?
    O1 Cs1 O5 2_645 3_665 93.71(6) ?
    O4 Cs1 O5 1_565 3_665 100.55(6) ?
    O9 Cs1 O5 2_655 3_665 118.27(5) ?
    O1 Cs1 O7 2_645 1_665 145.66(6) ?
    O4 Cs1 O7 1_565 1_665 54.04(6) ?
    O9 Cs1 O7 2_655 1_665 58.91(6) ?
    O5 Cs1 O7 3_665 1_665 89.74(6) ?
    O1 Cs1 O2 2_645 . 65.17(6) ?
    O4 Cs1 O2 1_565 . 91.62(6) ?
    O9 Cs1 O2 2_655 . 123.54(5) ?
    O5 Cs1 O2 3_665 . 113.40(5) ?
    O7 Cs1 O2 1_665 . 142.57(6) ?
    O1 Cs1 O6 2_645 2_655 60.69(6) ?
    O4 Cs1 O6 1_565 2_655 109.47(6) ?
    O9 Cs1 O6 2_655 2_655 50.84(5) ?
    O5 Cs1 O6 3_665 2_655 149.23(6) ?
    O7 Cs1 O6 1_665 2_655 102.26(6) ?
    O2 Cs1 O6 . 2_655 73.15(5) ?
    O1 Cs1 O8 2_645 3_565 104.90(6) ?
    O4 Cs1 O8 1_565 3_565 59.16(6) ?
    O9 Cs1 O8 2_655 3_565 154.64(5) ?
    O5 Cs1 O8 3_665 3_565 81.81(5) ?
    O7 Cs1 O8 1_665 3_565 109.40(6) ?
    O2 Cs1 O8 . 3_565 50.29(5) ?
    O6 Cs1 O8 2_655 3_565 119.24(5) ?
    O1 Cs1 O4 2_645 3_665 129.25(6) ?
    O4 Cs1 O4 1_565 3_665 62.25(7) ?
    O9 Cs1 O4 2_655 3_665 122.67(6) ?
    O5 Cs1 O4 3_665 3_665 38.31(6) ?
    O7 Cs1 O4 1_665 3_665 68.42(6) ?
    O2 Cs1 O4 . 3_665 111.59(5) ?
    O6 Cs1 O4 2_655 3_665 169.89(6) ?
    O8 Cs1 O4 3_565 3_665 62.74(5) ?
    O1 Cs1 O3 2_645 1_655 103.26(6) ?
    O4 Cs1 O3 1_565 1_655 100.43(6) ?
    O9 Cs1 O3 2_655 1_655 69.90(5) ?
    O5 Cs1 O3 3_665 1_655 49.34(5) ?
    O7 Cs1 O3 1_665 1_655 55.17(6) ?
    O2 Cs1 O3 . 1_655 160.35(5) ?
    O6 Cs1 O3 2_655 1_655 116.33(5) ?
    O8 Cs1 O3 3_565 1_655 124.39(5) ?
    O4 Cs1 O3 3_665 1_655 62.21(5) ?
    O1 Cs1 O2 2_645 2_655 110.03(6) ?
    O4 Cs1 O2 1_565 2_655 62.67(6) ?
    O9 Cs1 O2 2_655 2_655 50.38(5) ?
    O5 Cs1 O2 3_665 2_655 152.33(5) ?
    O7 Cs1 O2 1_665 2_655 62.66(5) ?
    O2 Cs1 O2 . 2_655 90.06(4) ?
    O6 Cs1 O2 2_655 2_655 49.46(5) ?
    O8 Cs1 O2 3_565 2_655 104.56(5) ?
    O4 Cs1 O2 3_665 2_655 120.70(6) ?
    O3 Cs1 O2 1_655 2_655 109.23(5) ?
    O1 Cs1 O5 2_645 . 62.42(6) ?
    O4 Cs1 O5 1_565 . 107.22(6) ?
    O9 Cs1 O5 2_655 . 152.10(5) ?
    O5 Cs1 O5 3_665 . 64.03(6) ?
    O7 Cs1 O5 1_665 . 145.89(5) ?
    O2 Cs1 O5 . . 49.93(5) ?
    O6 Cs1 O5 2_655 . 111.39(5) ?
    O8 Cs1 O5 3_565 . 48.65(5) ?
    O4 Cs1 O5 3_665 . 77.61(6) ?
    O3 Cs1 O5 1_655 . 111.10(5) ?
    O2 Cs1 O5 2_655 . 139.61(5) ?
    O1 N1 O3 . . 123.0(3) ?
    O1 N1 O2 . . 121.4(3) ?
    O3 N1 O2 . . 115.6(2) ?
    O1 N1 Th1 . . 171.90(19) ?
    O3 N1 Th1 . . 58.37(14) ?
    O2 N1 Th1 . . 57.86(13) ?
    O1 N1 Cs1 . . 80.78(16) ?
    O3 N1 Cs1 . . 135.65(16) ?
    O2 N1 Cs1 . . 56.08(13) ?
    Th1 N1 Cs1 . . 93.18(6) ?
    N1 O1 Cs1 . 2_655 151.9(2) ?
    N1 O1 Cs1 . . 80.51(16) ?
    Cs1 O1 Cs1 2_655 . 115.37(7) ?
    N1 O2 Th1 . . 97.02(15) ?
    N1 O2 Cs1 . . 104.44(16) ?
    Th1 O2 Cs1 . . 116.83(7) ?
    N1 O2 Cs1 . 2_645 113.20(15) ?
    Th1 O2 Cs1 . 2_645 105.02(7) ?
    Cs1 O2 Cs1 . 2_645 118.46(6) ?
    N1 O3 Th1 . . 96.77(16) ?
    N1 O3 Cs1 . 1_455 127.70(16) ?
    Th1 O3 Cs1 . 1_455 109.60(7) ?
    O4 N2 O6 . . 123.3(3) ?
    O4 N2 O5 . . 121.3(2) ?
    O6 N2 O5 . . 115.4(2) ?
    O4 N2 Th1 . . 169.0(2) ?
    O6 N2 Th1 . . 58.96(13) ?
    O5 N2 Th1 . . 57.49(13) ?
    O4 N2 Cs1 . 3_665 73.20(16) ?
    O6 N2 Cs1 . 3_665 141.44(17) ?
    O5 N2 Cs1 . 3_665 60.20(13) ?
    Th1 N2 Cs1 . 3_665 98.63(7) ?
    N2 O4 Cs1 . 1_545 148.2(2) ?
    N2 O4 Cs1 . 3_665 87.06(17) ?
    Cs1 O4 Cs1 1_545 3_665 117.75(7) ?
    N2 O5 Th1 . . 97.33(15) ?
    N2 O5 Cs1 . 3_665 99.06(16) ?
    Th1 O5 Cs1 . 3_665 122.56(8) ?
    N2 O5 Cs1 . . 114.09(16) ?
    Th1 O5 Cs1 . . 106.16(7) ?
    Cs1 O5 Cs1 3_665 . 115.97(6) ?
    N2 O6 Th1 . . 96.08(16) ?
    N2 O6 Cs1 . 2_645 125.14(16) ?
    Th1 O6 Cs1 . 2_645 109.54(7) ?
    O7 N3 O8 . . 123.3(3) ?
    O7 N3 O9 . . 121.5(2) ?
    O8 N3 O9 . . 115.2(2) ?
    O7 N3 Th1 . . 169.82(18) ?
    O8 N3 Th1 . . 58.82(13) ?
    O9 N3 Th1 . . 57.20(12) ?
    O7 N3 Cs1 . 2_645 78.86(16) ?
    O8 N3 Cs1 . 2_645 137.03(15) ?
    O9 N3 Cs1 . 2_645 56.39(13) ?
    Th1 N3 Cs1 . 2_645 93.37(6) ?
    N3 O7 Cs1 . 1_445 147.48(19) ?
    N3 O7 Cs1 . 2_645 82.01(16) ?
    Cs1 O7 Cs1 1_445 2_645 126.22(7) ?
    N3 O8 Th1 . . 96.14(16) ?
    N3 O8 Cs1 . 3_565 124.10(15) ?
    Th1 O8 Cs1 . 3_565 110.23(7) ?
    N3 O9 Th1 . . 97.60(15) ?
    N3 O9 Cs1 . 2_645 103.60(16) ?
    Th1 O9 Cs1 . 2_645 117.54(7) ?
    N3 O9 Cs1 . 1_455 110.88(15) ?
    Th1 O9 Cs1 . 1_455 102.81(7) ?
    Cs1 O9 Cs1 2_645 1_455 121.84(6) ?
_iucr_refine_instructions_details
;
TITL Cs2Th(NO3)6 in P2(1)/c
CELL 0.71073   8.1259   7.1873  15.5829  90.000 120.631  90.000
ZERR    2.00   0.0014   0.0012   0.0028   0.000   0.010   0.000
LATT  1
SYMM -X, 0.5+Y, 0.5-Z
SFAC N O CS TH
UNIT 12 36 4 2
LIST 4
TEMP -149.960
L.S. 7
BOND
FMAP 2
PLAN 40
ACTA
REM EXTI 0.0000
WGHT    0.021300    0.652900
FVAR       0.10159
MOLE   1
TH1   4    0.000000    0.500000    0.000000    10.50000    0.00943    0.00874 =
         0.00772   -0.00012    0.00486    0.00017
CS1   3    0.651729    0.754425    0.162303    11.00000    0.01532    0.01297 =
         0.01191    0.00070    0.00667   -0.00162
N1    1    0.207257    0.754383    0.176216    11.00000    0.01671    0.01292 =
         0.01015   -0.00026    0.00714   -0.00136
O1    2    0.299466    0.867986    0.240640    11.00000    0.02735    0.01485 =
         0.01576   -0.00578    0.00758   -0.00607
O2    2    0.285059    0.606825    0.166363    11.00000    0.01362    0.01346 =
         0.01425   -0.00068    0.00704    0.00025
O3    2    0.029557    0.772447    0.114164    11.00000    0.01451    0.01722 =
         0.01188   -0.00247    0.00546    0.00065
N2    1    0.338303    0.250024    0.065006    11.00000    0.01188    0.01509 =
         0.01157   -0.00062    0.00515    0.00320
O4    2    0.457017    0.135823    0.075560    11.00000    0.01684    0.02035 =
         0.02471   -0.00101    0.00858    0.00881
O5    2    0.317220    0.402765    0.017602    11.00000    0.01559    0.01638 =
         0.01508    0.00226    0.00891    0.00213
O6    2    0.224897    0.227430    0.097788    11.00000    0.01573    0.01536 =
         0.01655    0.00209    0.00982    0.00139
N3    1   -0.119330    0.239420    0.108515    11.00000    0.01107    0.01225 =
         0.01301    0.00323    0.00661    0.00235
O7    2   -0.139444    0.122535    0.158301    11.00000    0.02263    0.01432 =
         0.01997    0.00632    0.01423    0.00104
O8    2   -0.183034    0.221195    0.015360    11.00000    0.01587    0.01769 =
         0.01010   -0.00209    0.00653   -0.00334
O9    2   -0.026544    0.390952    0.147590    11.00000    0.01771    0.01427 =
         0.01163   -0.00152    0.00882   -0.00280
HKLF 4
REM  1 in P2(1)/c
REM R1 =  0.0229 for   2913 Fo > 4sig(Fo)  and  0.0376 for all   3684 data
REM    124 parameters refined using      0 restraints
END
WGHT      0.0213      0.6529
REM Highest difference peak  2.144,  deepest hole -1.347,  1-sigma level  0.241
Q1    1   0.0000  0.0000  0.0000  10.50000  0.05    2.14
Q2    1   0.0039  0.4004  0.0061  11.00000  0.05    1.70
Q3    1   0.1033  0.4987  0.0295  11.00000  0.05    1.57
Q4    1   0.0685  0.4431  0.0530  11.00000  0.05    1.35
Q5    1   0.6573  0.8520  0.1580  11.00000  0.05    1.26
Q6    1   0.7478  0.7563  0.1869  11.00000  0.05    1.26
Q7    1   0.0830  0.5448  0.0594  11.00000  0.05    1.21
Q8    1   0.0741  0.2849  0.0168  11.00000  0.05    1.09
Q9    1   0.6316  0.6569  0.1425  11.00000  0.05    1.06
Q10   1   0.1077  0.0424  0.0455  11.00000  0.05    1.06
Q11   1   0.7394  0.7040  0.2204  11.00000  0.05    1.05
Q12   1   0.7210  0.8021  0.2194  11.00000  0.05    1.04
Q13   1   0.0139  0.2065  0.0229  11.00000  0.05    1.04
Q14   1   0.5468  0.7044  0.1027  11.00000  0.05    1.02
Q15   1   0.5352  0.8037  0.1163  11.00000  0.05    0.96
Q16   1   0.4006  0.5192  0.0692  11.00000  0.05    0.95
Q17   1   0.4464  0.0924  0.1211  11.00000  0.05    0.85
Q18   1  -0.1080  0.5165  0.1105  11.00000  0.05    0.85
Q19   1   0.5592  0.1210  0.1277  11.00000  0.05    0.84
Q20   1   0.2599  0.8026  0.2957  11.00000  0.05    0.84
Q21   1   0.6040  0.8058  0.1063  11.00000  0.05    0.82
Q22   1  -0.0124  0.7868  0.0188  11.00000  0.05    0.82
Q23   1   0.1735  0.5351  0.1688  11.00000  0.05    0.81
Q24   1   0.6181  0.7015  0.0918  11.00000  0.05    0.79
Q25   1   0.0136  0.6761  0.1019  11.00000  0.05    0.79
Q26   1   0.4314  0.0051  0.1514  11.00000  0.05    0.77
Q27   1   0.2561  0.3942  0.2107  11.00000  0.05    0.76
Q28   1   0.4940  0.5860  0.1007  11.00000  0.05    0.76
Q29   1  -0.0019  0.6759  0.0396  11.00000  0.05    0.74
Q30   1   0.4090  0.4553  0.1625  11.00000  0.05    0.73
Q31   1  -0.0122  0.5690  0.1092  11.00000  0.05    0.72
Q32   1   0.0570  0.7357  0.0719  11.00000  0.05    0.72
Q33   1  -0.0844  0.2197  0.0097  11.00000  0.05    0.72
Q34   1   0.2554  0.9404  0.2319  11.00000  0.05    0.72
Q35   1   0.0883  0.6590  0.2079  11.00000  0.05    0.71
Q36   1  -0.1502  0.8743  0.0469  11.00000  0.05    0.71
Q37   1  -0.0081  0.3830  0.1883  11.00000  0.05    0.71
Q38   1   0.3277  0.9577  0.3647  11.00000  0.05    0.70
Q39   1   0.5524  0.0067  0.0987  11.00000  0.05    0.69
Q40   1   0.0921  0.3633  0.0754  11.00000  0.05    0.69
;
