# Supplementary material for: Crystal structure of Cs2[Th(NO3)6]
Source: Acta Crystallogr Sect E Struct Rep Online. 2014 Jul 19;70(Pt 8):98–100. doi: 10.1107/S1600536814015876 (PMC4158483; doi:10.1107/S1600536814015876)
Supplement: Supplementary file 2 [file e-70-00098-Isup2.hkl]

# 
# h,k,l, Fc-squared, Fo-squared, sigma(Fo-squared) and status flag 
# 
data_I
_shelx_title ' 1 in P2(1)/c' 
_shelx_refln_list_code          4 
_shelx_F_calc_maximum      304.28 
_exptl_crystal_F_000       772.00 
_reflns_d_resolution_high  0.6020 
 
loop_ 
 _symmetry_equiv_pos_as_xyz 
 'x, y, z' 
 '-x, y+1/2, -z+1/2' 
 '-x, -y, -z' 
 'x, -y-1/2, z-1/2' 
 
_cell_length_a     8.1259 
_cell_length_b     7.1873 
_cell_length_c    15.5829 
_cell_angle_alpha  90.000 
_cell_angle_beta  120.631 
_cell_angle_gamma  90.000 
 
_shelx_F_squared_multiplier     1.000 
 
loop_ 
 _refln_index_h 
 _refln_index_k 
 _refln_index_l 
 _refln_F_squared_calc 
 _refln_F_squared_meas 
 _refln_F_squared_sigma 
 _refln_observed_status 
   1   0   0     8093.26     8767.22    102.77 o 
   2   0   0      569.02      647.04     25.93 o 
   3   0   0    90840.87    93134.71    797.75 o 
   4   0   0     1144.41     1290.30     48.38 o 
   5   0   0     8028.97     8040.39    102.36 o 
   6   0   0    41507.65    41121.69    428.02 o 
   7   0   0      191.99      232.14     48.62 o 
   8   0   0     5728.02     5889.76    143.13 o 
   9   0   0    12548.85    12587.75    227.79 o 
  10   0   0       80.83       85.27     97.83 o 
  11   0   0     3445.09     3752.55    432.33 o 
   1   1   0    10962.32    11743.29    113.43 o 
   2   1   0    68965.09    69989.96    434.82 o 
   3   1   0     1186.92     1222.27     25.44 o 
   4   1   0     6152.37     6061.37     55.84 o 
   5   1   0    13190.88    13000.32    107.40 o 
   6   1   0     2597.24     2633.44     54.80 o 
   7   1   0      755.99      794.99     43.98 o 
   8   1   0     9028.47     8771.72    136.59 o 
   9   1   0     1934.40     1996.78     86.99 o 
  10   1   0       24.59        4.90     63.58 o 
  11   1   0     2436.92     2291.48    207.20 o 
   1   2   0    42072.72    43423.24    604.96 o 
   2   2   0    46602.34    48178.50    379.73 o 
   3   2   0       97.83      105.60     13.07 o 
   4   2   0    42487.06    42055.64    254.49 o 
   5   2   0     6863.27     6904.75     67.36 o 
   6   2   0      120.28      159.03     25.63 o 
   7   2   0    27511.85    27296.81    255.41 o 
   8   2   0     2715.82     2675.57     91.70 o 
   9   2   0      139.51      220.48     58.74 o 
  10   2   0     9161.65     9555.59    205.02 o 
  11   2   0      756.18      483.94    216.62 o 
   1   3   0    19576.55    20768.37    267.25 o 
   2   3   0    26679.41    26805.82    226.26 o 
   3   3   0      256.51      268.58     15.86 o 
   4   3   0     9793.87     9654.50     83.88 o 
   5   3   0    10564.99    10435.82    103.68 o 
   6   3   0     1979.89     1955.99     53.73 o 
   7   3   0      456.76      478.04     40.54 o 
   8   3   0     3317.92     3406.92    106.39 o 
   9   3   0     2231.40     2342.12    119.85 o 
  10   3   0       12.98       81.59    111.79 o 
  11   3   0     1441.37     1705.22    210.56 o 
   1   4   0     3886.81     3857.38     90.90 o 
   2   4   0     3118.19     3096.26     56.49 o 
   3   4   0    38800.72    38070.58    260.97 o 
   4   4   0      110.18      130.86     18.12 o 
   5   4   0    12514.67    12253.35    128.59 o 
   6   4   0    21685.57    21574.16    213.95 o 
   7   4   0      741.00      690.10     50.25 o 
   8   4   0     6290.18     6295.99    130.21 o 
   9   4   0     9560.12    10200.17    228.67 o 
  10   4   0       73.76      128.67     93.76 o 
   1   5   0    11870.73    11996.21    226.52 o 
   2   5   0    17015.69    17149.54    220.56 o 
   3   5   0      191.21      179.23     31.69 o 
   4   5   0     6800.25     6680.31     79.80 o 
   5   5   0     9692.60     9536.49    128.26 o 
   6   5   0     1330.65     1319.18     54.49 o 
   7   5   0      490.85      469.54     49.84 o 
   8   5   0     2861.46     2772.95     87.17 o 
   9   5   0     1173.37     1266.09     81.83 o 
  10   5   0       47.89       35.85     85.47 o 
   1   6   0    18461.06    17728.34    399.59 o 
   2   6   0    19893.49    19579.23    301.00 o 
   3   6   0      361.66      370.29     38.46 o 
   4   6   0    20560.68    20111.69    235.99 o 
   5   6   0     5536.05     5432.22     97.54 o 
   6   6   0       80.63      133.33     43.95 o 
   7   6   0    13542.42    13336.59    188.97 o 
   8   6   0     1973.62     2053.49     98.61 o 
   9   6   0      143.72      133.02     93.61 o 
  10   6   0     5425.32     5455.05    440.87 o 
   2   7   0    11078.89    10968.43    228.08 o 
   3   7   0      426.50      409.92     60.81 o 
   4   7   0     2242.24     2338.97     80.91 o 
   5   7   0     5439.78     5300.47    148.63 o 
   6   7   0     1092.17     1083.35     87.42 o 
   7   7   0      504.59      420.30    103.60 o 
   8   7   0     3231.32     3518.65    160.82 o 
   9   7   0      643.73      652.59    122.38 o 
   2   8   0     1420.41     1383.45    152.59 o 
   3   8   0    18494.33    18354.99    754.05 o 
   4   8   0      296.56      557.79    110.81 o 
   5   8   0     2618.52     2547.88    100.09 o 
   6   8   0    10833.00    10742.36    271.12 o 
   7   8   0      178.75      462.21    111.62 o 
   8   8   0     2626.55     2182.41    187.23 o 
   2   9   0     4567.79     4268.67    292.11 o 
   3   9   0      328.13      124.01    155.99 o 
   4   9   0      995.25     1373.09    166.89 o 
   5   9   0     2065.98     2183.60    201.69 o 
   6   9   0      624.42      538.38     73.56 o 
   7   9   0      325.33      275.04     80.67 o 
   2  10   0     5113.96     6153.21    383.67 o 
   3  10   0      161.40      180.21    192.80 o 
   4  10   0     7859.97     9062.69    529.00 o 
   5  10   0     2309.12     2385.11    232.99 o 
   6  10   0      129.24       54.09    123.48 o 
   2  11   0     1865.19     2455.08    279.03 o 
   3  11   0      116.21       18.41    204.43 o 
   4  11   0      950.65     1109.34    270.31 o 
 -11   1   1     1639.64     1512.23    117.34 o 
 -10   1   1     3071.04     3269.14    109.71 o 
  -9   1   1     3668.96     3649.21    106.39 o 
  -8   1   1     4629.34     4571.80     98.96 o 
  -7   1   1     5757.63     5543.64     85.50 o 
  -6   1   1     7836.68     7707.26     83.45 o 
  -5   1   1     6023.56     5820.73     62.29 o 
  -4   1   1    15269.15    15098.95    109.36 o 
  -3   1   1    28935.43    29026.69    195.64 o 
  -2   1   1    18409.21    18515.28    126.58 o 
  -1   1   1    29789.73    30054.81    325.42 o 
   0   1   1    25726.92    25180.32    411.70 o 
   1   1   1    20325.78    19889.94    210.78 o 
   2   1   1    12782.93    12552.38     89.04 o 
   3   1   1    28069.87    27705.92    178.72 o 
   4   1   1    14685.26    14460.99    106.07 o 
   5   1   1    10985.38    10813.35     96.95 o 
   6   1   1     9282.92     8905.74    103.57 o 
   7   1   1     7362.51     7075.97    106.83 o 
   8   1   1     3928.42     3893.63    101.30 o 
   9   1   1     3082.07     3086.47    110.89 o 
  10   1   1     3269.49     3378.89    126.76 o 
  11   1   1     1715.74     1445.76    195.09 o 
 -11   2   1        1.90     -104.52    130.01 o 
 -10   2   1       10.88       66.47     68.05 o 
  -9   2   1       81.70       23.38     57.27 o 
  -8   2   1       27.44       -2.91     39.74 o 
  -7   2   1       88.87       89.57     32.16 o 
  -6   2   1      149.13      133.49     23.23 o 
  -5   2   1     1318.87     1296.39     31.07 o 
  -4   2   1        0.04        8.38     11.90 o 
  -3   2   1     3233.25     3411.10     39.33 o 
  -2   2   1       22.69       26.54     10.85 o 
  -1   2   1       16.93      -28.25     28.25 o 
   0   2   1        2.01        1.94     27.13 o 
   1   2   1      510.06      611.82     24.17 o 
   2   2   1      902.78     1013.78     25.42 o 
   3   2   1     1400.38     1453.84     28.30 o 
   4   2   1      212.50      239.25     16.89 o 
   5   2   1      238.09      228.65     22.42 o 
   6   2   1       43.85       84.32     27.12 o 
   7   2   1       55.65       39.72     37.33 o 
   8   2   1        1.91       68.49     48.30 o 
   9   2   1       23.42       66.66     57.49 o 
  10   2   1       19.84      -45.93     75.12 o 
  11   2   1        4.60       56.26    159.41 o 
 -11   3   1     2543.15     2191.83    219.84 o 
 -10   3   1     2381.04     2449.26    130.36 o 
  -9   3   1     3310.10     3315.05    130.90 o 
  -8   3   1     4901.76     4859.50    106.99 o 
  -7   3   1     6382.67     6234.50     94.16 o 
  -6   3   1     8278.72     7907.24     92.21 o 
  -5   3   1    15508.46    15195.00    146.16 o 
  -4   3   1    10664.57    10296.16     84.04 o 
  -3   3   1     7308.15     7048.52     63.18 o 
  -2   3   1    14946.52    14962.18    148.79 o 
  -1   3   1    15220.62    15231.11    181.32 o 
   1   3   1    16128.02    15883.74    220.60 o 
   2   3   1    15934.54    15726.11    130.02 o 
   3   3   1     9052.10     8786.36     74.82 o 
   4   3   1     8933.10     8696.23     86.59 o 
   5   3   1     5935.64     5815.06     75.58 o 
   6   3   1     7240.11     7089.80    106.52 o 
   7   3   1     3574.31     3481.40     86.66 o 
   8   3   1     3653.89     3704.02    139.06 o 
   9   3   1     3722.71     3686.19    179.05 o 
  10   3   1     1529.61     1492.95    131.21 o 
 -11   4   1        1.96       85.99    153.83 o 
 -10   4   1        4.56       87.97     89.81 o 
  -9   4   1        0.18       47.68     62.66 o 
  -8   4   1      115.89       48.64     45.77 o 
  -7   4   1       34.82       97.73     36.13 o 
  -6   4   1       18.88       56.50     28.38 o 
  -5   4   1       65.94       49.43     22.92 o 
  -4   4   1       12.75       -3.40     14.75 o 
  -3   4   1      232.50      237.82     16.60 o 
  -2   4   1      985.70     1047.90     35.77 o 
  -1   4   1       11.76      -22.81     22.81 o 
   1   4   1      251.29      284.62     23.96 o 
   2   4   1      290.01      286.68     21.00 o 
   3   4   1      462.32      479.31     24.02 o 
   4   4   1      186.40      193.82     22.05 o 
   5   4   1       16.19       24.06     25.80 o 
   6   4   1       62.58       51.89     35.52 o 
   7   4   1        3.53      -39.17     39.17 o 
   8   4   1      165.11      176.47     55.01 o 
   9   4   1        6.31        2.63     75.75 o 
  10   4   1       18.09      149.25    153.42 o 
 -10   5   1     1815.56     1851.94    103.20 o 
  -9   5   1     3307.40     3230.32    105.45 o 
  -8   5   1     2990.03     2817.36     91.07 o 
  -7   5   1     5753.46     5648.33    110.18 o 
  -6   5   1     5133.06     4910.34     83.95 o 
  -5   5   1     4916.62     4627.62     80.28 o 
  -4   5   1     8238.64     8148.69     92.74 o 
  -3   5   1     7697.32     7488.83     99.61 o 
  -2   5   1     9862.21     9337.40    128.17 o 
  -1   5   1     8827.67     8361.23    251.90 o 
   1   5   1     9048.26     9079.37    161.59 o 
   2   5   1    17385.37    16636.38    194.82 o 
   3   5   1     3477.64     3321.52     60.69 o 
   4   5   1     5518.38     5327.67     78.55 o 
   5   5   1     6883.83     6749.08    103.34 o 
   6   5   1     2431.38     2532.89     72.96 o 
   7   5   1     4150.11     4026.37    101.77 o 
   8   5   1     4166.05     3866.25    110.06 o 
   9   5   1     1718.30     1787.73    105.28 o 
  10   5   1     1675.67     1757.13    218.90 o 
 -10   6   1       38.98      146.32    117.11 o 
  -9   6   1        1.72       27.62     60.63 o 
  -8   6   1       12.03       41.55     58.50 o 
  -7   6   1      193.22      160.42     50.03 o 
  -6   6   1      104.99       87.14     41.83 o 
  -5   6   1      214.65      219.35     40.23 o 
  -4   6   1       70.94      118.96     37.28 o 
  -3   6   1        9.11       28.05     29.96 o 
  -2   6   1      107.03      141.67     27.61 o 
   1   6   1      219.39      222.39     48.06 o 
   2   6   1      152.81      160.19     31.99 o 
   3   6   1       83.47       72.77     34.38 o 
   4   6   1      547.43      561.05     45.10 o 
   5   6   1      202.97      148.85     40.31 o 
   6   6   1       10.98       49.25     44.03 o 
   7   6   1        8.93      -16.06     55.35 o 
   8   6   1      165.08      216.13     69.42 o 
   9   6   1        2.17      132.76     93.45 o 
  -9   7   1     1655.57     1625.10    125.14 o 
  -8   7   1     3755.86     3911.66    171.29 o 
  -7   7   1     1980.77     1975.86    177.18 o 
  -6   7   1     4538.21     4365.52    158.74 o 
  -5   7   1     8525.77     8039.81    142.33 o 
  -4   7   1     3500.88     3401.60     90.70 o 
  -3   7   1     5828.00     5811.61    145.31 o 
  -2   7   1     9016.34     8306.21    163.31 o 
   1   7   1    10604.00    10190.44    408.86 o 
   2   7   1     2188.16     2054.74     93.42 o 
   3   7   1     7054.34     6964.01    140.39 o 
   4   7   1     5795.51     5707.48    123.41 o 
   5   7   1     4034.77     3981.90    120.80 o 
   6   7   1     3942.94     3843.66    177.15 o 
   7   7   1     2222.94     2395.88    164.87 o 
   8   7   1     1831.88     2105.93    124.91 o 
   9   7   1     2080.33     2203.00    175.64 o 
  -8   8   1        0.01      -99.87     99.87 o 
  -7   8   1      415.57      277.34     82.77 o 
  -6   8   1      315.15      303.10     68.36 o 
  -5   8   1       54.57       78.62     51.14 o 
  -4   8   1       20.76       82.09     59.00 o 
  -3   8   1      177.17      128.42     67.95 o 
  -2   8   1        0.90        0.81     66.97 o 
   1   8   1       25.58      -36.82     90.10 o 
   2   8   1      416.46      481.61    101.36 o 
   3   8   1      304.90      290.94     81.21 o 
   4   8   1      150.22      173.60     50.05 o 
   5   8   1       73.40       15.77     60.54 o 
   6   8   1       10.14       15.89     76.62 o 
   7   8   1        9.17       30.30    103.99 o 
   8   8   1       68.31      148.19    136.90 o 
  -7   9   1     2377.71     2082.83    185.37 o 
  -6   9   1     1850.48     1856.29    200.74 o 
  -5   9   1      656.06      704.06    122.63 o 
  -4   9   1     5044.60     5517.82    307.07 o 
  -3   9   1     4895.22     4955.70    338.13 o 
  -2   9   1     2868.22     2778.67    173.13 o 
   2   9   1     6056.88     5962.03    625.88 o 
   3   9   1     3381.68     3404.56    319.72 o 
   4   9   1     3397.32     3291.64    227.70 o 
   5   9   1     3741.83     3776.62    208.28 o 
   6   9   1     2102.95     1935.75    116.92 o 
   7   9   1     2777.60     2661.83    138.97 o 
  -6  10   1      168.62      286.78    247.06 o 
  -5  10   1       16.87      194.74    211.21 o 
  -4  10   1        0.78      153.08    194.74 o 
  -3  10   1      426.04      446.64    175.36 o 
  -2  10   1      233.96      481.52    155.99 o 
   2  10   1      243.41      280.97    183.11 o 
   3  10   1      417.24      332.77    184.35 o 
   4  10   1       71.71      144.36    219.93 o 
   5  10   1       11.42      161.70    166.12 o 
   6  10   1       26.54      -80.42    166.64 o 
  -4  11   1     1391.54     1501.73    273.22 o 
  -3  11   1     1619.28     1779.79    265.47 o 
  -2  11   1     2408.78     2377.57    255.78 o 
   1  11   1     2506.30     2754.46    274.19 o 
   2  11   1     1253.20     1648.03    259.65 o 
   3  11   1     3380.57     3301.86    352.66 o 
   4  11   1     1747.81     1758.48    321.66 o 
 -12   0   2      130.25      274.19    300.35 o 
 -11   0   2     5365.91     5340.13    290.59 o 
 -10   0   2     4721.98     5236.05    264.56 o 
  -9   0   2       88.63       63.55     60.89 o 
  -8   0   2    12654.71    12415.30    195.23 o 
  -7   0   2     9074.50     8944.52    149.25 o 
  -6   0   2      864.10      866.26     44.72 o 
  -5   0   2    73033.79    73336.28    604.58 o 
  -4   0   2     6515.32     6539.29     86.00 o 
  -3   0   2     2567.33     2843.36     47.00 o 
  -2   0   2    72868.08    77873.70    849.55 o 
  -1   0   2    10115.26    10934.92    186.99 o 
   0   0   2     9575.06     9670.02    113.68 o 
   1   0   2    67125.90    68142.55    776.02 o 
   2   0   2     6647.95     6814.87     80.07 o 
   3   0   2    15091.16    14816.35    165.09 o 
   4   0   2    44322.34    43355.11    377.62 o 
   5   0   2      543.61      523.27     41.49 o 
   6   0   2     9049.91     9079.63    157.73 o 
   7   0   2    12208.17    12546.82    206.19 o 
   8   0   2       72.31      -42.80     59.11 o 
   9   0   2     7543.74     8009.46    238.35 o 
  10   0   2     4647.30     4848.81    221.83 o 
  11   0   2       60.13       30.56    182.35 o 
 -12   1   2       42.29      203.23    195.52 o 
 -11   1   2     1677.64     1669.37    124.14 o 
 -10   1   2     1266.22     1183.14     77.50 o 
  -9   1   2        3.31      -45.73     45.73 o 
  -8   1   2     1166.87     1183.72     52.82 o 
  -7   1   2     6926.47     6819.77     89.12 o 
  -6   1   2     1413.98     1393.92     41.13 o 
  -5   1   2     4263.77     4300.41     50.89 o 
  -4   1   2     7317.41     7338.16     62.68 o 
  -3   1   2    19260.77    20827.08    156.65 o 
  -2   1   2      535.81      606.43     15.52 o 
  -1   1   2    12193.83    12737.90    182.91 o 
   0   1   2    12654.38    13051.98    131.44 o 
   1   1   2     6201.38     6275.50     55.41 o 
   2   1   2     5697.24     5462.28     52.42 o 
   3   1   2    32854.34    32862.03    202.46 o 
   4   1   2     2910.25     2783.82     41.42 o 
   5   1   2     2559.44     2488.01     48.83 o 
   6   1   2     9717.38     9503.44    111.41 o 
   7   1   2     3042.20     2917.92     82.59 o 
   8   1   2      260.52      265.03     55.99 o 
   9   1   2     1385.18     1424.73     84.62 o 
  10   1   2     1372.70     1452.25    105.55 o 
 -11   2   2      438.66      450.14     97.20 o 
 -10   2   2     1005.45     1229.95     88.64 o 
  -9   2   2    14019.31    14184.38    212.85 o 
  -8   2   2      473.71      501.26     51.52 o 
  -7   2   2     3907.68     4080.57     75.08 o 
  -6   2   2    20523.33    20232.00    151.58 o 
  -5   2   2     1250.85     1309.80     33.66 o 
  -4   2   2    21705.95    21780.52    149.56 o 
  -3   2   2    66424.52    68239.40    505.06 o 
  -2   2   2      527.57      591.47     19.47 o 
  -1   2   2    33882.80    34615.44    481.12 o 
   0   2   2    35255.98    37522.87    623.89 o 
   1   2   2      270.75      313.86     18.40 o 
   2   2   2    54327.82    55282.75    351.02 o 
   3   2   2    17836.97    18132.69    116.68 o 
   4   2   2      124.59       96.26     17.53 o 
   5   2   2    36720.57    35725.55    241.60 o 
   6   2   2     8203.64     8145.80    108.87 o 
   7   2   2      802.01      828.65     56.48 o 
   8   2   2    14000.61    14417.16    247.91 o 
   9   2   2     1516.90     1669.53     90.82 o 
  10   2   2      987.54     1088.36    116.19 o 
 -11   3   2      793.83      863.73    164.31 o 
 -10   3   2     2191.41     2136.32    120.32 o 
  -9   3   2      292.76      355.24     70.47 o 
  -8   3   2      822.25      848.63     47.74 o 
  -7   3   2     8269.26     8439.37     98.31 o 
  -6   3   2     6481.08     6294.78     81.13 o 
  -5   3   2     4924.12     4966.08     67.18 o 
  -4   3   2    15198.01    15165.90    117.18 o 
  -3   3   2    11745.37    12195.34     99.90 o 
  -2   3   2     6138.72     6809.00     81.94 o 
  -1   3   2    21929.27    22921.36    561.63 o 
   0   3   2    23145.93    24167.75    364.21 o 
   1   3   2     1647.52     1912.49     44.06 o 
   2   3   2     2902.57     2827.61     38.94 o 
   3   3   2    16310.01    16038.76    123.17 o 
   4   3   2      642.32      686.87     29.42 o 
   5   3   2     1001.89     1023.29     35.88 o 
   6   3   2     6039.09     5934.01     85.00 o 
   7   3   2     1101.32     1080.18     53.98 o 
   8   3   2       68.60      186.49     72.90 o 
   9   3   2     1579.42     1620.60    115.07 o 
  10   3   2     1542.78     1688.95    254.23 o 
 -11   4   2     4137.92     4369.64    267.51 o 
 -10   4   2     6225.96     6576.77    185.45 o 
  -9   4   2      102.92      105.66     58.88 o 
  -8   4   2    14140.90    14095.15    171.95 o 
  -7   4   2     8842.93     8764.20    119.52 o 
  -6   4   2     2053.62     2101.87     57.95 o 
  -5   4   2    33177.04    32649.05    245.25 o 
  -4   4   2     5526.59     5520.79     57.69 o 
  -3   4   2      803.22      904.70     23.54 o 
  -2   4   2    61491.40    63473.80    662.85 o 
  -1   4   2     6910.72     7352.65    221.87 o 
   0   4   2     7360.25     7349.61    181.25 o 
   1   4   2    60761.20    60898.37    703.48 o 
   2   4   2      530.57      589.59     22.82 o 
   3   4   2     7445.02     7290.40     70.92 o 
   4   4   2    32754.10    32581.98    265.28 o 
   5   4   2       90.03      109.17     30.40 o 
   6   4   2     3368.20     3389.51     86.15 o 
   7   4   2    12432.73    12224.53    163.33 o 
   8   4   2       68.36      152.76     63.78 o 
   9   4   2     3121.65     3125.08    154.43 o 
  10   4   2     2949.53     3181.80    250.19 o 
 -11   5   2      750.29      859.65    129.80 o 
 -10   5   2     1433.87     1327.90     88.79 o 
  -9   5   2       84.99      132.97     56.92 o 
  -8   5   2      724.78      671.82     54.84 o 
  -7   5   2     5017.42     4905.22     99.93 o 
  -6   5   2     3462.44     3365.69     69.50 o 
  -5   5   2     2011.52     2003.45     53.63 o 
  -4   5   2     7659.26     7381.99     85.83 o 
  -3   5   2     5123.48     5083.85     84.44 o 
  -2   5   2     1213.47     1178.84     41.47 o 
  -1   5   2    11868.04    11941.16    339.10 o 
   0   5   2    12980.11    12533.13    381.73 o 
   1   5   2       13.88       -4.43     18.81 o 
   2   5   2     3028.40     3058.69     94.82 o 
   3   5   2    10044.07    10024.70    111.77 o 
   4   5   2      789.09      787.09     49.73 o 
   5   5   2      827.31      785.25     43.61 o 
   6   5   2     4117.38     3995.28    102.60 o 
   7   5   2     1020.11     1045.20     65.65 o 
   8   5   2       82.64       91.68     57.04 o 
   9   5   2     1327.28     1207.78     93.19 o 
 -10   6   2      843.97      918.16    104.32 o 
  -9   6   2     8741.10     8911.46    212.78 o 
  -8   6   2      468.45      504.33     64.43 o 
  -7   6   2     3070.76     3138.67     86.35 o 
  -6   6   2    12679.90    12514.51    182.41 o 
  -5   6   2       83.73       71.96     32.48 o 
  -4   6   2    11109.49    11326.72    149.93 o 
  -3   6   2    25439.23    24622.81    310.82 o 
  -2   6   2      130.50      157.04     32.17 o 
   1   6   2      120.75      159.77     31.20 o 
   2   6   2    23158.45    22941.22    300.53 o 
   3   6   2     5426.44     5347.51    108.92 o 
   4   6   2      188.30      181.43     40.88 o 
   5   6   2    19338.16    19061.14    264.10 o 
   6   6   2     3426.82     3395.38    152.79 o 
   7   6   2      417.80      474.55     74.29 o 
   8   6   2     9199.30     9164.97    190.36 o 
   9   6   2      498.63      463.33    112.57 o 
  -9   7   2        1.42      -78.70     79.61 o 
  -8   7   2      640.45      602.55     99.18 o 
  -7   7   2     2512.16     2294.21    159.37 o 
  -6   7   2      622.36      621.31     59.45 o 
  -5   7   2      842.24      868.53     57.54 o 
  -4   7   2     2924.94     2975.80     82.39 o 
  -3   7   2     3296.71     3287.22    107.31 o 
  -2   7   2       29.21      -32.39     47.95 o 
   1   7   2     1546.42     1424.63     70.68 o 
   2   7   2     3398.00     3338.17    172.71 o 
   3   7   2     7147.48     7183.70    130.07 o 
   4   7   2      750.57      730.06     52.51 o 
   5   7   2      913.59      745.66     80.98 o 
   6   7   2     3085.82     2980.06    188.09 o 
   7   7   2     1485.92     1628.69    104.79 o 
   8   7   2      224.87      308.61    109.12 o 
  -9   8   2       79.00      164.54    124.74 o 
  -8   8   2     5385.04     5168.82    224.45 o 
  -7   8   2     3225.23     3073.90    145.83 o 
  -6   8   2      260.41      361.38     62.44 o 
  -5   8   2    15983.30    15781.60    249.65 o 
  -4   8   2     2168.63     2211.59    122.28 o 
  -3   8   2      168.97      233.95     81.69 o 
  -2   8   2    18806.95    18327.29    366.89 o 
   1   8   2    17673.93    16979.64   1230.93 o 
   2   8   2     1483.29     1482.57    145.48 o 
   3   8   2     3771.27     3726.38    156.65 o 
   4   8   2    13024.44    13087.95    210.35 o 
   5   8   2       72.44      162.56     71.28 o 
   6   8   2     2631.71     2460.54    202.04 o 
   7   8   2     4789.93     4995.18    319.68 o 
   8   8   2      130.26      108.65    159.85 o 
  -8   9   2      264.38      185.03     90.78 o 
  -7   9   2     1829.44     1558.58    107.55 o 
  -6   9   2      547.43      385.99     94.12 o 
  -5   9   2      768.77      919.38    145.68 o 
  -4   9   2     2654.22     2562.01    218.30 o 
  -3   9   2     2149.23     1873.77    207.34 o 
  -2   9   2       24.81      -49.19     72.58 o 
   1   9   2      185.48      199.58    148.24 o 
   2   9   2     1874.17     2307.82    248.03 o 
   3   9   2     3563.90     3581.90    278.35 o 
   4   9   2      172.90      217.58    114.66 o 
   5   9   2      283.18      228.23    277.58 o 
   6   9   2     1843.55     1649.45    115.81 o 
   7   9   2      873.93      685.72    119.49 o 
  -6  10   2     5058.99     5705.60    444.71 o 
  -5  10   2       76.95      -74.60    186.99 o 
  -4  10   2     4009.81     4094.39    349.76 o 
  -3  10   2     7244.36     7746.98    414.67 o 
  -2  10   2       74.33      290.66    128.86 o 
   1  10   2       66.33      214.12    158.89 o 
   2  10   2     6771.96     7291.62    458.27 o 
   3  10   2     3587.94     3751.93    605.05 o 
   4  10   2       63.42      186.98    157.90 o 
   5  10   2     6620.64     7075.56    506.71 o 
  -4  11   2     1593.66      991.14    248.03 o 
  -3  11   2      790.82     1050.24    208.30 o 
  -2  11   2       83.84      -30.03    150.17 o 
   1  11   2        1.00      -96.89    176.33 o 
   2  11   2      780.20      811.90    247.06 o 
   3  11   2     1292.71     1134.53    287.75 o 
 -12   1   3     1835.88     1705.16    263.31 o 
 -11   1   3     1907.19     1944.92    129.76 o 
 -10   1   3     2899.70     2947.42    106.43 o 
  -9   1   3     4444.58     4433.68    103.46 o 
  -8   1   3     6347.94     6293.68     97.59 o 
  -7   1   3     6149.80     5957.83     80.89 o 
  -6   1   3    10063.30     9844.14     93.79 o 
  -5   1   3     6622.46     6435.93     62.73 o 
  -4   1   3    11667.54    11471.44     89.61 o 
  -3   1   3    10750.36    10902.99     86.38 o 
  -2   1   3    14428.39    14380.85    124.00 o 
  -1   1   3    24255.92    24296.08    218.70 o 
   0   1   3    22971.85    22267.13    219.77 o 
   1   1   3    12398.48    11801.54     89.69 o 
   2   1   3    13713.60    13590.77    124.97 o 
   3   1   3    14848.78    14488.09    109.38 o 
   4   1   3     4477.00     4232.18     58.84 o 
   5   1   3     9112.14     8939.63     99.96 o 
   6   1   3     8107.11     8029.22    109.65 o 
   7   1   3     4593.52     4602.56    105.53 o 
   8   1   3     3427.31     3648.08    110.65 o 
   9   1   3     3831.80     3747.25    121.93 o 
  10   1   3     1836.34     2233.98    203.77 o 
 -12   2   3        2.54     -142.26    142.26 o 
 -11   2   3       35.06      -70.10     70.10 o 
 -10   2   3        6.09       60.19     62.38 o 
  -9   2   3        0.38       -9.71     53.54 o 
  -8   2   3        6.41      -34.49     36.68 o 
  -7   2   3      356.70      396.13     33.29 o 
  -6   2   3       28.01       14.37     19.23 o 
  -5   2   3       26.87       20.70     14.51 o 
  -4   2   3     1706.51     1779.70     29.07 o 
  -3   2   3     1944.55     2025.83     32.12 o 
  -2   2   3     3117.78     3299.58     41.08 o 
  -1   2   3       13.71       42.82     12.87 o 
   0   2   3     1507.78     1563.54     35.49 o 
   1   2   3     3760.36     3953.02     44.89 o 
   2   2   3      414.17      445.61     18.13 o 
   3   2   3        0.56       14.77     14.11 o 
   4   2   3      447.58      462.35     24.88 o 
   5   2   3      152.41      156.30     27.44 o 
   6   2   3       68.34      105.68     35.80 o 
   7   2   3       30.66       28.15     46.60 o 
   8   2   3       27.07       16.59     55.42 o 
   9   2   3       18.40       -9.01     65.41 o 
  10   2   3        0.44      -54.02    101.14 o 
 -11   3   3     2501.23     2471.22    144.12 o 
 -10   3   3     3818.37     3722.00    141.23 o 
  -9   3   3     3999.64     4060.06    184.61 o 
  -8   3   3     3420.10     3523.39     84.97 o 
  -7   3   3     8342.22     8174.40    103.60 o 
  -6   3   3     8036.67     7897.91     90.69 o 
  -5   3   3    15279.03    14994.04    131.93 o 
  -4   3   3    13461.25    13167.82    111.90 o 
  -3   3   3    15361.36    15346.50    117.34 o 
  -2   3   3    17390.40    17189.44    160.35 o 
  -1   3   3    15139.94    15028.94    153.19 o 
   0   3   3    12676.43    12519.81    169.78 o 
   1   3   3    17806.55    17478.98    136.65 o 
   2   3   3    13328.82    13022.46    103.71 o 
   3   3   3     7731.02     7497.35     75.62 o 
   4   3   3    14819.63    14686.26    129.41 o 
   5   3   3     5375.54     5238.93     74.42 o 
   6   3   3     4294.79     4147.67     78.65 o 
   7   3   3     4632.83     4735.74    102.26 o 
   8   3   3     3077.81     3065.98    151.35 o 
   9   3   3     1624.70     1739.63    128.01 o 
  10   3   3     2156.67     2189.66    230.88 o 
 -11   4   3       64.42      -35.16    138.56 o 
 -10   4   3       19.52        8.41     78.64 o 
  -9   4   3       82.86       53.81     55.71 o 
  -8   4   3      137.47      118.22     40.46 o 
  -7   4   3       28.76       18.04     31.40 o 
  -6   4   3      198.62      207.76     29.51 o 
  -5   4   3      430.04      417.33     24.92 o 
  -4   4   3      167.40      127.86     16.72 o 
  -3   4   3       21.37       14.30     12.49 o 
  -2   4   3      230.71      248.84     18.54 o 
  -1   4   3        1.99       45.73     30.87 o 
   0   4   3      300.73      311.07     31.51 o 
   1   4   3       97.46      104.69     26.50 o 
   2   4   3       63.26       75.09     17.39 o 
   3   4   3      120.92      121.45     19.88 o 
   4   4   3      170.72      168.21     26.77 o 
   5   4   3      137.11       99.67     33.21 o 
   6   4   3       87.59       76.45     39.81 o 
   7   4   3        0.65      -36.80     46.02 o 
   8   4   3       41.03       -4.92     68.86 o 
   9   4   3        1.17      -30.14     92.02 o 
  10   4   3       39.08     -150.29    150.29 o 
 -11   5   3     2270.06     2173.15    145.88 o 
 -10   5   3     1550.21     1540.53     91.27 o 
  -9   5   3     3300.76     3456.35    105.08 o 
  -8   5   3     5194.98     4966.08    103.56 o 
  -7   5   3     3744.85     3637.42     81.49 o 
  -6   5   3     5415.01     5220.55     81.42 o 
  -5   5   3     7854.38     7528.78     87.21 o 
  -4   5   3     8275.55     8080.02     97.63 o 
  -3   5   3    20470.77    19978.13    237.05 o 
  -2   5   3    13080.05    13041.35    264.93 o 
  -1   5   3     7979.55     8208.16    251.90 o 
   0   5   3    14423.26    14070.46    239.42 o 
   1   5   3    11445.07    10973.30    152.43 o 
   2   5   3    10369.68    10034.41    136.50 o 
   3   5   3    10788.39    10602.07    119.09 o 
   4   5   3     8868.94     8513.82    105.46 o 
   5   5   3     6496.06     6269.13     97.74 o 
   6   5   3     4432.55     4353.30    102.29 o 
   7   5   3     2762.95     2786.42    108.82 o 
   8   5   3     3664.43     3609.47    115.05 o 
   9   5   3     1898.92     1591.98    114.25 o 
 -10   6   3        8.51      207.05     70.27 o 
  -9   6   3       93.17        6.92     70.58 o 
  -8   6   3       88.62       60.64     53.70 o 
  -7   6   3       95.99       65.46     45.77 o 
  -6   6   3       26.11        5.42     34.38 o 
  -5   6   3      398.50      378.18     32.33 o 
  -4   6   3      289.17      328.78     34.50 o 
  -3   6   3        0.14      -31.05     31.05 o 
  -2   6   3      180.92      164.15     42.77 o 
   0   6   3       69.82       29.99     79.94 o 
   1   6   3       37.18       23.50     35.41 o 
   2   6   3       27.90      -12.62     38.27 o 
   3   6   3      231.61      284.83     43.22 o 
   4   6   3       75.97       78.31     33.94 o 
   5   6   3      776.22      809.05     65.28 o 
   6   6   3       67.56      153.13     54.90 o 
   7   6   3       10.87       16.57     65.24 o 
   8   6   3      201.71      325.37     67.86 o 
   9   6   3       14.56      -27.91    120.87 o 
 -10   7   3     2877.07     2824.80    214.80 o 
  -9   7   3     1373.01     1483.63    104.24 o 
  -8   7   3     2513.23     2703.76    155.75 o 
  -7   7   3     5134.66     5462.03    169.35 o 
  -6   7   3     4142.68     4036.38    116.28 o 
  -5   7   3     5192.36     5142.07    101.16 o 
  -4   7   3     8206.55     7822.44    129.48 o 
  -3   7   3     1757.95     1638.49     88.80 o 
   0   7   3     4103.19     3733.97    235.43 o 
   1   7   3     7341.54     7024.22    269.34 o 
   2   7   3     5422.28     5282.02    173.12 o 
   3   7   3     3314.29     3211.47     96.60 o 
   4   7   3     4210.43     4148.50    114.25 o 
   5   7   3     3078.20     3106.72    162.99 o 
   6   7   3     1907.98     2280.59    383.98 o 
   7   7   3     3620.82     3611.82    170.43 o 
   8   7   3     1168.28     1247.94    121.88 o 
  -9   8   3       54.30       54.54    108.90 o 
  -8   8   3       12.58      -90.41     90.41 o 
  -7   8   3       44.92       -7.85     92.02 o 
  -6   8   3        5.90      -24.73     50.63 o 
  -5   8   3      107.38      -16.68     45.65 o 
  -4   8   3       73.92       56.92     64.61 o 
  -3   8   3      142.46      178.07     73.59 o 
  -2   8   3      937.52      834.15     86.12 o 
   1   8   3      532.78      401.03     95.57 o 
   2   8   3       77.96      110.47     83.36 o 
   3   8   3      117.30      126.19     68.05 o 
   4   8   3      171.09      184.05     58.21 o 
   5   8   3      206.51       82.77     73.89 o 
   6   8   3      145.00       82.26    128.57 o 
   7   8   3       69.57      226.44    139.46 o 
  -8   9   3     2537.13     2074.37    126.31 o 
  -7   9   3     1009.74      933.49     93.52 o 
  -6   9   3     2697.17     2636.25    141.62 o 
  -5   9   3     1971.55     2031.74    147.40 o 
  -4   9   3     1560.23     1359.31    204.43 o 
  -3   9   3     5218.36     5586.43    318.75 o 
  -2   9   3     3287.91     3628.37    230.59 o 
   1   9   3     2493.57     2283.76    170.88 o 
   2   9   3     3100.62     3232.11    302.28 o 
   3   9   3     4333.02     4137.99    377.85 o 
   4   9   3     1209.25     1196.75    150.48 o 
   5   9   3     3087.76     3510.58    150.41 o 
   6   9   3     3392.27     3125.71    147.37 o 
  -6  10   3       94.84      153.66    149.76 o 
  -5  10   3      190.41      402.08    205.40 o 
  -4  10   3       28.38      101.73    169.55 o 
  -3  10   3       37.81      120.14    140.48 o 
  -2  10   3      668.27      937.85    150.17 o 
   1  10   3      215.12      384.64    179.24 o 
   2  10   3       63.43        9.69    186.99 o 
   3  10   3       47.41     -199.58    199.58 o 
   4  10   3       18.97     -162.70    162.70 o 
   5  10   3       30.89      167.61    252.87 o 
  -5  11   3     2232.93     2299.10    307.13 o 
  -4  11   3     2563.24     2607.19    298.41 o 
  -3  11   3     1109.84     1051.21    210.24 o 
   1  11   3     2611.01     2893.01    296.47 o 
   2  11   3     2191.29     3236.95    352.66 o 
   3  11   3     1003.39     1023.11    284.84 o 
 -12   0   4     4671.80     4965.39    528.03 o 
 -11   0   4       60.18      -20.75    100.27 o 
 -10   0   4    13692.35    14169.89    280.19 o 
  -9   0   4     8262.11     8469.90    165.21 o 
  -8   0   4     1176.27     1171.90     71.50 o 
  -7   0   4    33138.07    33190.59    366.29 o 
  -6   0   4    11019.31    11054.30    136.20 o 
  -5   0   4      200.60      229.69     23.60 o 
  -4   0   4    64181.27    65762.23    616.66 o 
  -3   0   4    18303.99    19523.35    210.96 o 
  -2   0   4     2396.32     2546.42     44.14 o 
  -1   0   4    73002.30    77154.01    801.01 o 
   0   0   4      804.02      785.30     42.64 o 
   2   0   4    55843.82    54409.93    482.90 o 
   3   0   4      364.88      382.69     33.51 o 
   4   0   4     6179.19     5962.91    103.40 o 
   5   0   4    24649.56    24318.01    308.01 o 
   6   0   4      111.61       90.30     51.60 o 
   7   0   4     4950.43     5146.69    146.54 o 
   8   0   4     7507.01     7956.68    260.08 o 
   9   0   4      310.40      272.45    112.69 o 
  10   0   4     3523.80     3106.76    277.31 o 
 -12   1   4      757.22      797.58    200.92 o 
 -11   1   4      129.00      130.18     67.94 o 
 -10   1   4     2603.78     2653.41    129.93 o 
  -9   1   4     4413.07     4449.52     99.74 o 
  -8   1   4     3190.10     3408.69     89.52 o 
  -7   1   4     4034.81     4151.50     67.01 o 
  -6   1   4    14643.28    14606.37    119.09 o 
  -5   1   4     7351.74     7549.65     72.56 o 
  -4   1   4     4504.96     4854.91     53.30 o 
  -3   1   4     9776.88     9845.88     80.74 o 
  -2   1   4    54806.12    57313.29    376.18 o 
  -1   1   4     1036.73     1084.84     23.17 o 
   0   1   4    52135.09    51660.72    360.58 o 
   1   1   4    38226.18    38979.82    258.37 o 
   2   1   4      281.81      300.63     21.09 o 
   3   1   4    10278.22    10156.97     88.13 o 
   4   1   4     6547.06     6434.33     76.59 o 
   5   1   4     2559.89     2577.98     71.81 o 
   6   1   4      831.50      750.24     49.75 o 
   7   1   4     5634.95     5866.86    122.10 o 
   8   1   4     1964.43     2102.57    104.44 o 
   9   1   4      451.06      346.01     77.83 o 
  10   1   4      540.29      411.17    163.13 o 
 -12   2   4      483.82      363.88    135.02 o 
 -11   2   4     8396.05     8904.89    183.06 o 
 -10   2   4      360.07      419.92     66.38 o 
  -9   2   4     3346.03     3499.61    107.81 o 
  -8   2   4    25911.96    25745.43    254.78 o 
  -7   2   4       93.93      103.31     26.72 o 
  -6   2   4     9477.03     9455.10     87.83 o 
  -5   2   4    37779.02    38041.95    235.80 o 
  -4   2   4     1016.50     1115.32     24.61 o 
  -3   2   4    37417.96    39282.73    266.83 o 
  -2   2   4    71552.80    72969.41    511.84 o 
  -1   2   4      371.86      420.27     19.39 o 
   0   2   4    71516.64    71406.85    504.86 o 
   1   2   4    37124.69    37331.13    245.85 o 
   2   2   4     1285.60     1248.02     27.24 o 
   3   2   4    44403.11    43374.02    264.92 o 
   4   2   4    13464.45    13371.34    116.15 o 
   5   2   4      107.54       98.69     31.87 o 
   6   2   4    20509.86    20325.02    214.25 o 
   7   2   4     2453.62     2442.18     98.41 o 
   8   2   4      648.30      751.16     78.54 o 
   9   2   4    11667.46    12318.20    258.87 o 
  10   2   4      596.15      512.55    140.35 o 
 -12   3   4      856.83      556.39    168.20 o 
 -11   3   4      245.96      375.31     97.06 o 
 -10   3   4     1715.32     1746.91    104.46 o 
  -9   3   4     4569.29     4540.06    147.27 o 
  -8   3   4      571.61      606.74     46.28 o 
  -7   3   4     2829.45     2720.68     61.90 o 
  -6   3   4    13607.54    13483.45    128.40 o 
  -5   3   4     3306.10     3266.11     43.12 o 
  -4   3   4     2881.04     2897.76     35.72 o 
  -3   3   4     7162.00     6933.35     59.32 o 
  -2   3   4    19857.89    20132.49    155.92 o 
  -1   3   4     4212.51     4711.78     57.37 o 
   0   3   4    22343.95    22686.25    193.50 o 
   1   3   4    18142.20    18119.66    137.90 o 
   2   3   4      727.84      735.90     24.26 o 
   3   3   4     5175.94     5116.41     65.84 o 
   4   3   4    11200.50    10997.21    109.10 o 
   5   3   4     4520.97     4685.87     87.15 o 
   6   3   4      881.20      878.13     50.44 o 
   7   3   4     6438.49     6253.79    139.75 o 
   8   3   4     1922.38     1939.97    102.97 o 
   9   3   4      268.81      286.25    105.20 o 
  10   3   4      940.91      765.79    243.66 o 
 -11   4   4      112.86      245.38    101.60 o 
 -10   4   4     6290.73     6564.81    175.50 o 
  -9   4   4     3578.93     3879.72    107.07 o 
  -8   4   4      100.38      102.73     37.81 o 
  -7   4   4    20975.44    20583.61    205.09 o 
  -6   4   4     7350.04     7310.31     96.53 o 
  -5   4   4      639.40      667.20     27.69 o 
  -4   4   4    56582.36    56673.16    377.27 o 
  -3   4   4      503.89      546.38     21.00 o 
  -2   4   4      753.11      809.61     26.74 o 
  -1   4   4    61262.95    62061.21    611.15 o 
   0   4   4      363.69      407.58     26.33 o 
   1   4   4     5069.80     5106.53     57.81 o 
   2   4   4    60683.82    60297.99    416.83 o 
   3   4   4      177.84      219.97     24.50 o 
   4   4   4     3411.33     3333.18     67.84 o 
   5   4   4    23702.11    23287.60    242.43 o 
   6   4   4       74.92       47.20     42.44 o 
   7   4   4     6337.98     6680.27    142.44 o 
   8   4   4     6797.97     7298.06    233.80 o 
   9   4   4       64.27      173.08    119.98 o 
 -11   5   4      252.83      100.96     91.29 o 
 -10   5   4     1246.73     1284.77     81.59 o 
  -9   5   4     3609.60     3477.75    101.65 o 
  -8   5   4      583.24      592.58     49.59 o 
  -7   5   4     2427.26     2377.03     65.23 o 
  -6   5   4     9974.03     9613.11    109.36 o 
  -5   5   4     2971.92     2971.17     51.57 o 
  -4   5   4     2765.58     2696.82     57.62 o 
  -3   5   4     8002.02     7815.30    100.25 o 
  -2   5   4    12701.73    12734.14    225.99 o 
  -1   5   4      239.26      293.51     29.18 o 
   0   5   4    13127.90    13039.10    187.40 o 
   1   5   4     8257.75     7941.93    120.64 o 
   2   5   4       46.02       63.69     25.24 o 
   3   5   4     3962.09     3937.28     73.26 o 
   4   5   4     6456.69     6218.74     89.20 o 
   5   5   4     2330.96     2181.19     66.28 o 
   6   5   4      463.92      425.88     51.49 o 
   7   5   4     3502.27     3219.65    103.37 o 
   8   5   4     1371.07     1379.57     87.82 o 
   9   5   4      128.18      145.72    101.50 o 
 -10   6   4      161.18      243.60     63.01 o 
  -9   6   4     1818.24     1777.18     82.61 o 
  -8   6   4    14380.53    14347.47    204.37 o 
  -7   6   4      117.70      171.22     43.74 o 
  -6   6   4     4584.21     4545.76     84.72 o 
  -5   6   4    22459.96    22044.32    208.90 o 
  -4   6   4      259.25      296.72     32.57 o 
  -3   6   4    14134.54    14315.40    196.21 o 
  -2   6   4    25900.48    27057.44    614.79 o 
  -1   6   4      103.07      199.64     36.78 o 
   0   6   4    27586.08    26996.54    641.90 o 
   1   6   4    17009.53    16548.88    257.88 o 
   2   6   4      188.07      269.74     44.40 o 
   3   6   4    21830.67    22050.39    246.18 o 
   4   6   4     7701.62     7860.11    173.32 o 
   5   6   4       97.61       50.53     47.00 o 
   6   6   4    12554.81    12983.13    216.52 o 
   7   6   4     2082.78     2283.93    110.53 o 
   8   6   4      524.46      454.89     81.04 o 
 -10   7   4     1008.51      786.89    123.72 o 
  -9   7   4     1937.55     2000.01    132.83 o 
  -8   7   4     1214.28     1289.53    120.56 o 
  -7   7   4     1502.32     1498.06     93.98 o 
  -6   7   4     4710.50     4753.84    104.70 o 
  -5   7   4     2425.19     2423.06     80.23 o 
  -4   7   4      892.52      847.20     49.22 o 
  -3   7   4     5330.93     5473.17    145.49 o 
   0   7   4     7895.49     7810.95    196.57 o 
   1   7   4     6408.88     6057.12    283.60 o 
   2   7   4      133.09      138.70     41.56 o 
   3   7   4     3127.51     3091.87     94.04 o 
   4   7   4     2920.49     2815.23    124.00 o 
   5   7   4      693.44      868.45    116.68 o 
   6   7   4      260.57      241.15    110.68 o 
   7   7   4     1802.03     1856.13    235.80 o 
   8   7   4      803.16      752.94    125.27 o 
  -9   8   4     2874.97     2795.82    196.58 o 
  -8   8   4       66.78       97.21     91.30 o 
  -7   8   4     9939.29     9789.48    255.83 o 
  -6   8   4     2572.63     3894.87    152.16 o 
  -5   8   4      135.15       99.39     65.50 o 
  -4   8   4    17549.16    17655.70    521.30 o 
  -3   8   4     3523.69     3367.49    304.71 o 
   0   8   4      253.66      238.34    124.01 o 
   1   8   4     1273.26     1312.26    137.88 o 
   2   8   4    16158.44    16442.53    622.28 o 
   3   8   4      134.92      134.48     51.08 o 
   4   8   4     3071.21     3084.95    123.08 o 
   5   8   4     8967.50     8586.35    221.99 o 
   6   8   4       94.82      168.39    138.16 o 
   7   8   4     2075.92     2021.31    230.35 o 
  -8   9   4      367.14      305.78     85.19 o 
  -7   9   4      483.60      426.00     83.29 o 
  -6   9   4     2333.14     2451.00    131.35 o 
  -5   9   4      841.02      853.96    152.11 o 
  -4   9   4       34.34     -125.95    125.95 o 
  -3   9   4     2374.40     2360.14    204.43 o 
   0   9   4     3560.84     3632.24    270.31 o 
   1   9   4     4229.34     5194.04    355.57 o 
   2   9   4      660.76      572.77    389.00 o 
   3   9   4     1368.03     1341.87    270.31 o 
   4   9   4     2713.51     2703.48    194.94 o 
   5   9   4      517.54      481.87     84.42 o 
   6   9   4      286.30      193.45     96.83 o 
  -7  10   4       80.90       28.65    118.66 o 
  -6  10   4     3045.53     3137.85    240.49 o 
  -5  10   4     6560.72     7381.72    452.46 o 
  -4  10   4       79.92      249.00    163.74 o 
  -3  10   4     4475.40     5026.43    325.54 o 
   0  10   4     7590.04     8228.50    407.89 o 
   1  10   4     4702.54     5438.19    392.39 o 
   2  10   4       91.19      266.03    166.08 o 
   3  10   4     6247.51     6866.29    517.37 o 
   4  10   4     2149.93     2504.24    249.34 o 
  -5  11   4      443.04      314.88    210.24 o 
  -4  11   4       75.57      -61.04    177.30 o 
  -3  11   4     1383.85     1505.60    219.93 o 
  -2  11   4     1391.88     1542.42    194.74 o 
   0  11   4     1674.69     2315.57    269.34 o 
   1  11   4     1402.18     1562.77    264.50 o 
   2  11   4      222.49       92.04    229.62 o 
   3  11   4      501.32      767.33    269.34 o 
 -12   1   5     1912.73     1840.87    145.48 o 
 -11   1   5     2653.59     2947.63    113.31 o 
 -10   1   5     4655.79     4730.50    124.23 o 
  -9   1   5     5221.84     5175.73    109.07 o 
  -8   1   5     5246.55     5077.00     86.14 o 
  -7   1   5     9767.93     9793.79    107.30 o 
  -6   1   5    16098.79    15952.06    134.62 o 
  -5   1   5    11046.75    10946.60     95.63 o 
  -4   1   5    19178.61    19505.94    138.01 o 
  -3   1   5    23184.57    23737.05    178.21 o 
  -2   1   5    20314.70    20650.15    142.13 o 
  -1   1   5     7549.95     7300.27     64.59 o 
   0   1   5    25043.19    24317.40    173.12 o 
   1   1   5    19133.87    18546.91    145.08 o 
   2   1   5    11017.77    10611.38     91.35 o 
   3   1   5    11062.07    10673.82    101.14 o 
   4   1   5     9377.41     9033.71    101.78 o 
   5   1   5     5278.67     5154.74     87.64 o 
   6   1   5     3447.79     3397.68    113.29 o 
   7   1   5     3936.97     4032.98    127.53 o 
   8   1   5     2687.41     2869.10    108.20 o 
   9   1   5     2448.37     2496.03    158.52 o 
  10   1   5     1360.81     1403.87    302.28 o 
 -12   2   5       16.86      -19.02    177.72 o 
 -11   2   5       38.53       10.43     60.37 o 
 -10   2   5       28.96      -41.67     57.70 o 
  -9   2   5       11.36       45.50     45.31 o 
  -8   2   5       11.50      -27.84     33.52 o 
  -7   2   5       56.73       73.45     24.00 o 
  -6   2   5       69.07       83.90     17.58 o 
  -5   2   5     1614.11     1686.34     32.68 o 
  -4   2   5        5.33        7.77     10.97 o 
  -3   2   5       13.22       24.79     12.40 o 
  -2   2   5     3805.40     4032.95     41.98 o 
  -1   2   5     1046.68     1195.82     27.94 o 
   0   2   5      270.05      279.73     18.44 o 
   1   2   5      225.46      210.76     16.85 o 
   2   2   5     2434.86     2493.02     38.02 o 
   3   2   5        1.36       10.48     18.80 o 
   4   2   5      165.44      128.70     26.74 o 
   5   2   5      478.70      522.19     43.50 o 
   6   2   5       51.54       31.77     45.15 o 
   7   2   5      361.92      371.92     61.26 o 
   8   2   5       44.56       -9.69     62.03 o 
   9   2   5       57.84       14.65     83.78 o 
 -12   3   5     2126.68     2154.44    251.72 o 
 -11   3   5     2629.06     2560.78    162.47 o 
 -10   3   5     2813.00     2911.01    124.00 o 
  -9   3   5     4295.33     4292.11    102.49 o 
  -8   3   5     4686.97     4656.51     90.21 o 
  -7   3   5     6207.35     6036.58     85.48 o 
  -6   3   5     6530.28     6497.26     79.05 o 
  -5   3   5     8954.72     8763.96     73.19 o 
  -4   3   5     9324.27     9251.97     67.88 o 
  -3   3   5    13371.40    13320.96     96.12 o 
  -2   3   5     7929.94     7718.60     65.43 o 
  -1   3   5    24134.66    23837.83    170.20 o 
   0   3   5    11366.27    11161.88     94.42 o 
   1   3   5     7884.02     7417.12     65.17 o 
   2   3   5    12292.04    12177.48     98.34 o 
   3   3   5     8695.22     8345.04     86.89 o 
   4   3   5     5004.88     4839.78     72.19 o 
   5   3   5     7471.79     7325.78    100.89 o 
   6   3   5     6693.29     6721.35    113.56 o 
   7   3   5     3279.19     3366.55    149.22 o 
   8   3   5     3095.91     3012.83    126.59 o 
   9   3   5     1548.24     1689.77    211.47 o 
 -12   4   5        6.09     -155.83    155.83 o 
 -11   4   5       44.76       79.16     88.43 o 
 -10   4   5       78.20       95.10     70.51 o 
  -9   4   5       19.97       58.53     47.17 o 
  -8   4   5        0.41        6.32     36.06 o 
  -7   4   5       81.66       47.78     29.97 o 
  -6   4   5       99.99       76.20     26.56 o 
  -5   4   5       42.60       53.36     18.73 o 
  -4   4   5      909.40      809.73     25.02 o 
  -3   4   5       54.43       65.39     14.64 o 
  -2   4   5        0.31       -7.80     12.43 o 
  -1   4   5       70.47       97.31     16.08 o 
   0   4   5      679.41      720.67     26.85 o 
   1   4   5      205.70      222.79     18.15 o 
   2   4   5      427.95      382.36     25.51 o 
   3   4   5      292.83      294.63     29.47 o 
   4   4   5       68.06       60.95     32.50 o 
   5   4   5       34.26       36.66     38.66 o 
   6   4   5       47.10       58.45     48.57 o 
   7   4   5       16.96      -10.92     63.02 o 
   8   4   5        0.68      -68.23     90.39 o 
   9   4   5       17.06      147.06    232.52 o 
 -11   5   5     1618.96     1551.54    115.80 o 
 -10   5   5     2129.26     2131.02     90.77 o 
  -9   5   5     2556.07     2624.78     87.13 o 
  -8   5   5     7570.42     7246.99    117.60 o 
  -7   5   5     4845.81     4795.89     86.28 o 
  -6   5   5     2209.63     2141.43     53.74 o 
  -5   5   5    10221.42     9606.94    102.71 o 
  -4   5   5     7673.98     7417.41     91.82 o 
  -3   5   5     5798.97     5485.04     76.64 o 
  -2   5   5    16713.91    16348.99    162.46 o 
  -1   5   5    15534.51    15253.74    176.94 o 
   0   5   5     7405.56     7379.75    104.93 o 
   1   5   5    11036.94    10916.34    139.27 o 
   2   5   5     7004.10     6804.26     94.13 o 
   3   5   5     7340.40     7106.68     90.56 o 
   4   5   5     8287.13     7978.21    110.90 o 
   5   5   5     4032.75     3682.36     88.99 o 
   6   5   5     4581.87     4564.74    122.04 o 
   7   5   5     3144.29     3157.78    106.81 o 
   8   5   5     1985.54     2001.30    103.56 o 
 -11   6   5        4.19      -10.94     89.55 o 
 -10   6   5       48.67       75.94     61.24 o 
  -9   6   5      200.67      232.28     54.63 o 
  -8   6   5        7.56      -44.67     44.67 o 
  -7   6   5       75.82       48.82     41.01 o 
  -6   6   5      336.23      333.12     36.21 o 
  -5   6   5       31.64       -8.31     28.91 o 
  -4   6   5     1057.95     1114.24     45.67 o 
  -3   6   5       51.61       34.90     28.60 o 
  -2   6   5      312.40      267.41     28.65 o 
  -1   6   5       76.20      114.66     36.69 o 
   0   6   5     1070.75     1069.37     71.97 o 
   1   6   5       26.36       82.56     43.76 o 
   2   6   5     1236.71     1249.01     62.28 o 
   3   6   5      701.69      799.95     64.21 o 
   4   6   5        4.93       25.41     51.14 o 
   5   6   5       91.03      115.79     52.67 o 
   6   6   5       24.26       63.17     63.17 o 
   7   6   5        1.71       22.70     54.74 o 
   8   6   5        0.30      137.55     87.47 o 
 -10   7   5     1435.68     1690.14    140.67 o 
  -9   7   5     2861.43     2658.82    144.48 o 
  -8   7   5     1732.54     1823.85    112.37 o 
  -7   7   5     2165.51     2015.60     98.98 o 
  -6   7   5     7375.86     7115.12    123.81 o 
  -5   7   5     3782.44     3653.94     78.42 o 
  -4   7   5     5353.92     5185.10    124.82 o 
  -3   7   5     6102.16     5818.57    180.77 o 
  -2   7   5     4250.80     4031.41    189.90 o 
  -1   7   5     4209.86     3919.03    275.16 o 
   0   7   5     5933.55     5759.54    212.45 o 
   1   7   5     4172.35     4162.66    143.82 o 
   2   7   5     7276.73     7610.60    131.79 o 
   3   7   5     3624.24     3652.51    109.53 o 
   4   7   5     2560.08     2535.77    152.30 o 
   5   7   5     4713.91     5011.28    355.39 o 
   6   7   5     2010.12     1841.57    117.38 o 
   7   7   5     2136.19     2424.26    188.65 o 
  -9   8   5       62.45      109.90    118.23 o 
  -8   8   5        9.73       61.84     74.73 o 
  -7   8   5      126.42      161.68     66.04 o 
  -6   8   5      182.81      101.08     49.57 o 
  -5   8   5      226.85      214.98     60.19 o 
  -4   8   5      366.43      408.88     67.30 o 
  -3   8   5        4.23       41.66     93.98 o 
  -2   8   5       67.25        8.43     55.81 o 
  -1   8   5       10.99      186.02    120.14 o 
   0   8   5      278.52      280.04     92.60 o 
   1   8   5        6.65      -84.26     84.26 o 
   2   8   5       17.71      169.33     66.96 o 
   3   8   5      545.06      507.68     74.08 o 
   4   8   5        0.75       30.74     69.66 o 
   5   8   5       57.25      -14.59     82.75 o 
   6   8   5       40.66       26.11    139.98 o 
  -8   9   5     2540.18     2334.16    124.62 o 
  -7   9   5     3772.73     3819.01    166.72 o 
  -6   9   5     2327.50     2093.77    120.48 o 
  -5   9   5     4396.25     4578.82    329.41 o 
  -4   9   5     3828.68     3880.27    286.78 o 
  -3   9   5     3451.10     3733.97    249.00 o 
  -2   9   5     5995.12     6213.28    280.00 o 
   0   9   5     3964.24     4087.61    299.38 o 
   1   9   5     6210.71     6848.85    412.73 o 
   2   9   5     1899.53     2376.38    389.48 o 
   3   9   5     3057.87     3097.80    195.15 o 
   4   9   5     3835.98     4040.81    280.52 o 
   5   9   5      931.55      877.68    138.44 o 
  -7  10   5      193.72      229.00    121.99 o 
  -6  10   5       38.38      -37.69    139.58 o 
  -5  10   5      288.25      314.88    175.36 o 
  -4  10   5      346.95      189.90    145.33 o 
  -3  10   5       17.02      -34.88    125.95 o 
  -2  10   5       97.08      -30.03    105.61 o 
   0  10   5      154.52      215.09    164.71 o 
   1  10   5       59.44      119.17    179.24 o 
   2  10   5        6.35       74.60    202.49 o 
   3  10   5      336.39      196.00    171.81 o 
   4  10   5       24.03      -69.76    243.18 o 
  -5  11   5      869.21     1008.58    249.97 o 
  -4  11   5     1967.28     1687.75    250.93 o 
  -3  11   5     3477.98     3334.81    283.88 o 
  -2  11   5      653.47      586.16    158.89 o 
  -1  11   5     2838.52     3041.24    265.47 o 
   0  11   5     2456.65     3161.38    311.97 o 
   1  11   5      714.25      463.11    221.87 o 
   2  11   5     2403.12     2987.95    365.26 o 
 -12   0   6     4633.38     5057.22    259.61 o 
 -11   0   6     5355.09     5364.90    443.44 o 
 -10   0   6      455.16      466.31     74.88 o 
  -9   0   6    12473.45    12355.73    196.77 o 
  -8   0   6     5365.80     5313.04    115.08 o 
  -7   0   6      482.83      468.51     42.20 o 
  -6   0   6    39446.26    39867.03    378.85 o 
  -5   0   6     5571.46     5483.23     84.17 o 
  -4   0   6     1833.57     1886.56     51.06 o 
  -3   0   6    87871.74    92840.81    854.76 o 
  -2   0   6      185.15      269.82     20.08 o 
  -1   0   6    17204.74    17551.44    179.06 o 
   0   0   6    92586.12    90584.20    811.94 o 
   1   0   6      881.48      867.28     44.97 o 
   2   0   6     6317.32     6153.52     92.90 o 
   3   0   6    36052.86    35249.82    378.81 o 
   4   0   6      291.11      285.59     46.53 o 
   5   0   6    11066.46    12345.05    204.22 o 
   6   0   6    20925.80    20890.55    299.76 o 
   7   0   6       80.22      -73.61     73.61 o 
   8   0   6     5184.22     5679.45    231.59 o 
   9   0   6     3389.98     3659.53    260.37 o 
 -12   1   6      670.17      683.06     89.33 o 
 -11   1   6     2526.28     2629.63    126.38 o 
 -10   1   6      496.08      449.47     60.32 o 
  -9   1   6     2198.41     2252.41     76.49 o 
  -8   1   6     3851.12     3814.46     74.96 o 
  -7   1   6     1794.94     1808.18     49.72 o 
  -6   1   6       96.38      131.82     20.22 o 
  -5   1   6    19768.60    20204.36    147.04 o 
  -4   1   6    23182.64    24718.46    184.37 o 
  -3   1   6       86.31      113.27     14.72 o 
  -2   1   6    33062.26    35380.32    225.59 o 
  -1   1   6    10630.38    10624.91     87.88 o 
   0   1   6      910.58     1030.28     31.61 o 
   1   1   6     2368.42     2356.56     43.09 o 
   2   1   6    17166.44    16886.73    132.60 o 
   3   1   6     5613.51     5557.51     69.88 o 
   4   1   6     5590.71     5480.12     86.19 o 
   5   1   6     7440.86     7418.28    111.16 o 
   6   1   6     2377.09     2571.88     87.18 o 
   7   1   6       28.57       61.94     58.20 o 
   8   1   6     2266.24     2119.16    107.53 o 
   9   1   6     1026.73     1300.48    218.50 o 
 -12   2   6      511.86      665.95    168.91 o 
 -11   2   6      945.14      959.51     83.92 o 
 -10   2   6    12120.81    12689.28    211.46 o 
  -9   2   6      707.43      698.95     53.80 o 
  -8   2   6     8605.34     8554.52    112.69 o 
  -7   2   6    33647.89    33570.86    256.78 o 
  -6   2   6      234.48      280.53     21.88 o 
  -5   2   6    17205.15    17616.39    130.54 o 
  -4   2   6    42770.02    44157.52    269.84 o 
  -3   2   6       86.21      100.39     14.09 o 
  -2   2   6    45915.36    47465.24    291.09 o 
  -1   2   6    37469.58    38690.52    249.78 o 
   0   2   6       86.73     1020.35    412.25 o 
   1   2   6    41641.80    40717.43    251.27 o 
   2   2   6    15363.30    15183.59    115.33 o 
   3   2   6      485.77      463.15     28.49 o 
   4   2   6    29136.44    28597.50    245.73 o 
   5   2   6     2071.09     2120.57     70.64 o 
   6   2   6      102.69      130.41     52.63 o 
   7   2   6    12341.92    12989.79    215.57 o 
   8   2   6      974.92     1318.13     95.06 o 
   9   2   6      764.37      706.11    154.94 o 
 -12   3   6     1157.98     1215.33    257.96 o 
 -11   3   6     1721.04     1617.84    111.10 o 
 -10   3   6      324.95      269.24     70.38 o 
  -9   3   6     4601.78     4569.43     99.26 o 
  -8   3   6     2788.58     2886.61     75.82 o 
  -7   3   6     1252.70     1308.81     44.67 o 
  -6   3   6        7.90       36.91     20.43 o 
  -5   3   6    12492.86    12459.16     94.96 o 
  -4   3   6     9204.50     9318.35     66.80 o 
  -3   3   6     1180.94     1293.28     21.14 o 
  -2   3   6    16840.19    17273.12    109.20 o 
  -1   3   6     6356.12     6226.74     52.01 o 
   0   3   6     1100.11     1179.91     23.96 o 
   1   3   6     6639.03     6515.99     61.70 o 
   2   3   6     7544.14     7386.29     74.36 o 
   3   3   6     7003.31     6723.27     82.63 o 
   4   3   6     3135.32     3126.56     65.37 o 
   5   3   6     3753.82     3676.40     86.76 o 
   6   3   6     1632.66     1662.21     71.84 o 
   7   3   6       77.99       28.91     77.53 o 
   8   3   6     1075.06     1145.82    103.15 o 
   9   3   6     1439.00     1436.84    202.95 o 
 -12   4   6     3907.22     3537.31    248.76 o 
 -11   4   6     4874.91     5129.20    178.21 o 
 -10   4   6      100.47        1.86     60.75 o 
  -9   4   6    10870.07    10792.48    161.80 o 
  -8   4   6     2405.68     2576.43     75.08 o 
  -7   4   6      446.01      475.75     37.23 o 
  -6   4   6    25490.30    25057.27    235.03 o 
  -5   4   6     4557.86     4699.08     60.04 o 
  -4   4   6      820.18      827.46     25.70 o 
  -3   4   6    40467.38    40625.35    277.53 o 
  -2   4   6     2269.10     2648.22     68.27 o 
  -1   4   6      370.40      411.42     20.56 o 
   0   4   6    39704.74    39723.24    276.22 o 
   1   4   6      157.18      164.53     23.21 o 
   2   4   6     6082.57     6008.77     75.86 o 
   3   4   6    22675.73    22230.38    210.72 o 
   4   4   6      184.57      226.92     39.02 o 
   5   4   6     9013.68     8954.76    136.16 o 
   6   4   6    12000.66    11767.09    185.13 o 
   7   4   6       85.64       40.51     96.78 o 
   8   4   6     3880.05     3889.04    213.39 o 
 -11   5   6     1366.71     1276.39    102.22 o 
 -10   5   6      204.40      184.71     57.56 o 
  -9   5   6     2695.61     2679.31     85.08 o 
  -8   5   6     2766.40     2881.75     84.22 o 
  -7   5   6     1196.75     1177.74     51.33 o 
  -6   5   6        5.99       29.26     27.09 o 
  -5   5   6     8376.97     8286.95     84.63 o 
  -4   5   6     5449.88     5546.80     73.15 o 
  -3   5   6      410.59      478.89     27.97 o 
  -2   5   6     8977.83     8899.70     90.33 o 
  -1   5   6     6185.11     6145.17     76.68 o 
   0   5   6      557.54      625.79     32.66 o 
   1   5   6     3535.69     3697.22     60.08 o 
   2   5   6     6987.71     6935.79     84.19 o 
   3   5   6     5005.79     4740.93     79.73 o 
   4   5   6     1546.93     1550.04     59.05 o 
   5   5   6     3691.75     3605.84     93.96 o 
   6   5   6     1189.99     1169.05     67.46 o 
   7   5   6       79.70      124.02     63.56 o 
   8   5   6     1325.95     1238.18    158.01 o 
 -11   6   6      809.47      741.59    102.53 o 
 -10   6   6     6179.03     5863.82    163.39 o 
  -9   6   6      448.51      483.70     54.97 o 
  -8   6   6     5057.19     4990.08    119.34 o 
  -7   6   6    14465.86    14958.80    224.35 o 
  -6   6   6       84.59       62.29     34.33 o 
  -5   6   6    11632.38    11536.00    129.64 o 
  -4   6   6    15279.21    15380.27    159.09 o 
  -3   6   6      269.25      272.27     30.01 o 
  -2   6   6    20384.04    19956.51    220.37 o 
  -1   6   6    15072.05    15375.52    195.98 o 
   0   6   6      595.22      624.84     41.88 o 
   1   6   6    24075.68    24165.21    281.80 o 
   2   6   6     9148.65     9246.93    151.27 o 
   3   6   6       98.94       98.05     38.60 o 
   4   6   6    14977.01    14728.54    197.56 o 
   5   6   6     2091.47     2029.05     83.77 o 
   6   6   6      101.18       -5.36     67.31 o 
   7   6   6     7710.87     7861.19    248.39 o 
   8   6   6      951.63      925.48    122.33 o 
 -10   7   6      155.54       53.51     89.10 o 
  -9   7   6      719.74      705.21     98.78 o 
  -8   7   6     2052.38     2079.58    116.40 o 
  -7   7   6      948.19      937.85     68.70 o 
  -6   7   6      179.55      164.06     41.75 o 
  -5   7   6     5366.28     5249.27     95.33 o 
  -4   7   6     4401.32     4382.25     94.31 o 
  -3   7   6       16.84      -38.69     38.69 o 
  -2   7   6     5893.25     5626.60    136.49 o 
  -1   7   6     4775.38     4805.09    155.14 o 
   0   7   6       80.85       75.18     57.78 o 
   1   7   6     1061.79     1097.69     61.97 o 
   2   7   6     5666.33     5753.15    189.28 o 
   3   7   6     1678.68     1682.23     97.94 o 
   4   7   6     1171.07     1276.57    132.64 o 
   5   7   6     3192.78     3403.86    275.91 o 
   6   7   6      864.94      928.34    103.87 o 
   7   7   6       18.55      267.85    166.13 o 
  -9   8   6     5210.12     4988.71    213.05 o 
  -8   8   6     2658.87     2330.74    154.47 o 
  -7   8   6      237.89      297.93     65.59 o 
  -6   8   6    11664.00    11561.93    247.91 o 
  -5   8   6     2473.12     2525.13     92.72 o 
  -4   8   6      696.90      684.30     86.75 o 
  -3   8   6    18163.63    18283.30    598.75 o 
  -2   8   6     1063.19     1059.93    115.29 o 
  -1   8   6     3200.24     3293.04    214.60 o 
   0   8   6    18629.41    18693.89    792.04 o 
   1   8   6      420.10      440.19     90.15 o 
   2   8   6     2278.91     2320.71    123.65 o 
   3   8   6    10469.21    10629.77    218.81 o 
   4   8   6      110.48      119.60     77.41 o 
   5   8   6     3911.91     3908.65    239.95 o 
   6   8   6     6271.66     6749.60    387.64 o 
  -8   9   6      942.70      819.15    122.04 o 
  -7   9   6      408.72      401.59    101.11 o 
  -6   9   6      169.90      150.61    105.46 o 
  -5   9   6     2916.91     2776.74    263.53 o 
  -4   9   6     2268.64     2366.92    225.74 o 
  -3   9   6        1.46      -54.26     97.85 o 
  -2   9   6     3306.29     3445.26    212.18 o 
  -1   9   6     2593.98     3012.18    258.68 o 
   0   9   6       41.38      161.80    143.39 o 
   1   9   6     1057.00     1380.62    243.18 o 
   2   9   6     2219.71     2770.50    280.97 o 
   3   9   6      584.60      688.85    140.11 o 
   4   9   6      890.64      720.68     89.56 o 
   5   9   6     1407.44     1338.67    123.80 o 
  -7  10   6     6796.30     6769.84    287.26 o 
  -6  10   6      237.23      296.05    104.95 o 
  -5  10   6     2754.66     3103.25    311.97 o 
  -4  10   6     7172.35     7438.88    401.11 o 
  -3  10   6      154.55      214.12    137.58 o 
  -2  10   6     5654.16     5808.30    295.50 o 
  -1  10   6     4909.20     5337.43    343.94 o 
   0  10   6      290.68      320.69    175.36 o 
   1  10   6     6979.11     8055.08    482.49 o 
   2  10   6     3095.21     3513.08    360.41 o 
   3  10   6      281.27      446.93    186.99 o 
   4  10   6     5342.71     5185.32    466.99 o 
  -5  11   6     1317.97     1682.90    259.65 o 
  -4  11   6      891.49      834.19    207.34 o 
  -3  11   6       11.03     -114.33    145.33 o 
  -2  11   6     1156.05     1190.73    185.05 o 
  -1  11   6     1557.18     1776.88    239.31 o 
   0  11   6       63.41       -1.94    194.74 o 
   1  11   6      816.06     1012.46    247.06 o 
   2  11   6      983.33     1139.38    288.72 o 
 -12   1   7     1857.59     1738.76     99.30 o 
 -11   1   7     3260.14     3215.04    112.08 o 
 -10   1   7     4300.13     4636.46    118.59 o 
  -9   1   7     5182.22     5186.85    101.26 o 
  -8   1   7     5731.63     5530.79     86.63 o 
  -7   1   7    11167.52    10852.62    113.20 o 
  -6   1   7     7256.67     7237.55     76.10 o 
  -5   1   7     8974.38     8988.34     84.47 o 
  -4   1   7    28017.01    28680.46    203.56 o 
  -3   1   7    19458.18    19717.43    131.10 o 
  -2   1   7    14199.90    14132.41    101.52 o 
  -1   1   7    25336.44    27571.23    525.55 o 
   0   1   7    22469.45    21924.54    181.17 o 
   1   1   7     4881.83     4584.52     60.82 o 
   2   1   7    13722.49    13142.80    119.12 o 
   3   1   7    13307.11    12732.64    131.94 o 
   4   1   7     7507.61     7195.62    102.67 o 
   5   1   7     5207.17     5214.43    107.54 o 
   6   1   7     5328.72     5218.52    152.90 o 
   7   1   7     3222.53     3270.57    118.61 o 
   8   1   7     1834.18     1822.80    117.89 o 
   9   1   7     2039.16     2332.72    433.82 o 
 -12   2   7      130.42      201.15     88.63 o 
 -11   2   7        8.26      -16.59     59.55 o 
 -10   2   7       34.87      -42.37     51.11 o 
  -9   2   7      223.52      223.98     48.24 o 
  -8   2   7      153.44      141.01     33.16 o 
  -7   2   7      695.62      744.50     34.26 o 
  -6   2   7      483.68      521.00     25.65 o 
  -5   2   7      594.50      650.62     22.01 o 
  -4   2   7      620.85      624.61     21.00 o 
  -3   2   7       76.06       89.42     12.82 o 
  -2   2   7       96.83      122.64     14.47 o 
  -1   2   7      401.29      467.08     23.65 o 
   0   2   7      234.30      231.98     17.80 o 
   1   2   7        3.30        5.93     17.15 o 
   2   2   7      261.67      268.56     25.35 o 
   3   2   7       54.32       38.28     32.01 o 
   4   2   7      431.82      443.41     41.08 o 
   5   2   7       12.50      -14.83     49.46 o 
   6   2   7       49.05       68.63     55.67 o 
   7   2   7       55.07       76.51     63.90 o 
   8   2   7       15.24       88.83     72.55 o 
   9   2   7       25.77      198.92    136.63 o 
 -12   3   7     2158.26     2321.00    184.67 o 
 -11   3   7     2710.48     3126.64    138.10 o 
 -10   3   7     3169.50     3259.71    187.12 o 
  -9   3   7     3635.13     3619.25     89.89 o 
  -8   3   7     6546.88     6419.17    103.04 o 
  -7   3   7     4646.56     4769.49     75.20 o 
  -6   3   7     9783.09     9509.86     99.18 o 
  -5   3   7    12910.00    12815.97     96.80 o 
  -4   3   7     5001.40     5232.23     60.63 o 
  -3   3   7    11981.00    11701.41     79.72 o 
  -2   3   7    12541.00    12383.38     84.67 o 
  -1   3   7     7311.24     7159.33     58.94 o 
   0   3   7     9979.33     9695.13     75.18 o 
   1   3   7    19530.75    19189.93    142.58 o 
   2   3   7     6317.76     6144.76     75.78 o 
   3   3   7     6260.37     6009.68     82.26 o 
   4   3   7     4990.22     5040.11     86.20 o 
   5   3   7     4946.74     4909.71     99.62 o 
   6   3   7     4195.95     4186.40    201.96 o 
   7   3   7     2943.32     3102.77    127.73 o 
   8   3   7     2473.96     2331.42    127.41 o 
 -12   4   7        8.40     -133.54    133.54 o 
 -11   4   7        2.25      -20.21     72.43 o 
 -10   4   7       13.76       85.69     57.29 o 
  -9   4   7       24.46       20.38     43.30 o 
  -8   4   7       10.09       70.85     36.27 o 
  -7   4   7      209.98      153.66     32.07 o 
  -6   4   7       46.57       25.65     25.10 o 
  -5   4   7      294.07      310.67     22.62 o 
  -4   4   7       13.07       14.61     15.58 o 
  -3   4   7       11.31       20.50     14.09 o 
  -2   4   7      756.72      736.08     26.71 o 
  -1   4   7      126.04      107.25     16.38 o 
   0   4   7       27.79       31.82     18.86 o 
   1   4   7       96.85       83.87     26.52 o 
   2   4   7       23.49       27.03     27.07 o 
   3   4   7        4.83       16.88     32.79 o 
   4   4   7      140.32      190.70     42.74 o 
   5   4   7       84.09      136.54     50.30 o 
   6   4   7        5.71      -30.36     63.42 o 
   7   4   7        6.30       71.52     80.38 o 
   8   4   7      100.58      165.19    164.46 o 
 -11   5   7     1225.41     1293.95     94.10 o 
 -10   5   7     2968.44     3090.45    103.20 o 
  -9   5   7     5005.66     4865.80    112.55 o 
  -8   5   7     3958.18     4124.66     95.47 o 
  -7   5   7     5883.77     5802.69     96.10 o 
  -6   5   7     9778.94     9452.93    111.80 o 
  -5   5   7     6692.38     6472.84     73.44 o 
  -4   5   7     5705.24     5609.76     75.38 o 
  -3   5   7     5760.45     5712.40     65.44 o 
  -2   5   7     8949.15     8934.02     95.77 o 
  -1   5   7     9098.30     8765.33     93.32 o 
   0   5   7     3494.55     3317.52     81.83 o 
   1   5   7     8691.55     8345.51     91.24 o 
   2   5   7     6832.80     6532.08     86.22 o 
   3   5   7     2460.28     2393.65     81.46 o 
   4   5   7     5000.36     4983.62    120.67 o 
   5   5   7     3890.34     3842.86    102.40 o 
   6   5   7      821.93      786.04     71.41 o 
   7   5   7     2140.59     2070.96    112.18 o 
   8   5   7     2610.68     2638.82    225.71 o 
 -11   6   7       25.29       70.91     73.58 o 
 -10   6   7       24.47      -56.67     56.67 o 
  -9   6   7      173.05      213.02     49.47 o 
  -8   6   7        6.02       12.19     49.28 o 
  -7   6   7       47.13      -23.53     39.20 o 
  -6   6   7       44.38       55.97     34.26 o 
  -5   6   7      594.06      528.90     35.43 o 
  -4   6   7      245.28      264.12     28.69 o 
  -3   6   7      513.42      538.37     32.51 o 
  -2   6   7     1246.55     1130.32     49.38 o 
  -1   6   7       80.91      106.30     27.67 o 
   0   6   7      506.99      581.37     43.13 o 
   1   6   7      145.50      171.74     42.92 o 
   2   6   7       48.86       15.17     49.38 o 
   3   6   7       20.43        7.85     44.98 o 
   4   6   7       53.13       45.64     44.08 o 
   5   6   7        4.86       96.58     57.36 o 
   6   6   7       17.59       11.46     54.31 o 
   7   6   7        1.46      -69.88     69.96 o 
 -10   7   7     1624.64     1489.44    140.40 o 
  -9   7   7     1836.16     1827.93    122.33 o 
  -8   7   7     3972.62     4016.34    167.01 o 
  -7   7   7     2385.03     2292.61     90.53 o 
  -6   7   7     2700.65     2612.97     80.38 o 
  -5   7   7     6196.99     6042.73    103.05 o 
  -4   7   7     4416.48     4601.67     91.85 o 
  -3   7   7     6313.32     6095.75    124.53 o 
  -2   7   7     8029.21     8031.59    168.30 o 
  -1   7   7     3102.00     2920.63     92.65 o 
   0   7   7     7972.99     7842.18    162.56 o 
   1   7   7     5215.64     5056.28    119.82 o 
   2   7   7     3591.53     3681.95    148.48 o 
   3   7   7     4658.10     4239.75    180.54 o 
   4   7   7     3172.90     3050.53    252.93 o 
   5   7   7     2614.46     2929.00    188.81 o 
   6   7   7     4435.82     4664.26    291.48 o 
   7   7   7     1680.44     1982.28    220.90 o 
  -9   8   7      544.99      507.67    108.75 o 
  -8   8   7        2.90       33.17     66.70 o 
  -7   8   7      251.71      303.12     65.49 o 
  -6   8   7       88.11      126.36     45.91 o 
  -5   8   7        9.47       -5.69     43.91 o 
  -4   8   7       62.14       14.54     47.89 o 
  -3   8   7      326.16      317.02     79.29 o 
  -2   8   7      471.79      459.23     66.23 o 
  -1   8   7       99.43       54.60     88.42 o 
   0   8   7      210.05      218.93    214.60 o 
   1   8   7      122.34      234.01     72.67 o 
   2   8   7        2.95      -50.12     50.12 o 
   3   8   7        1.88      124.69     69.68 o 
   4   8   7      281.79      261.93     84.80 o 
   5   8   7        0.55      -52.06    134.87 o 
   6   8   7        3.84      269.67    162.67 o 
  -8   9   7     1309.45     1108.48    107.02 o 
  -7   9   7     4140.85     3792.19    258.30 o 
  -6   9   7     2729.60     2890.30    139.68 o 
  -5   9   7     1970.04     1803.22    191.35 o 
  -4   9   7     6593.71     6805.69    231.47 o 
  -3   9   7     3595.79     3212.73    236.40 o 
  -2   9   7     2393.99     2376.95    145.81 o 
  -1   9   7     7049.73     6982.55    378.82 o 
   0   9   7     2877.53     2734.11    266.44 o 
   1   9   7     1597.80     1973.77    752.32 o 
   2   9   7     4282.01     4696.37    235.67 o 
   3   9   7     2878.30     2836.28    247.64 o 
   4   9   7     2588.84     2565.40    165.76 o 
   5   9   7     1836.40     1835.77    139.11 o 
  -7  10   7      252.69      120.07    133.53 o 
  -6  10   7       65.81      -80.40    104.29 o 
  -5  10   7        3.40     -148.24    148.24 o 
  -4  10   7        8.35     -133.70    133.70 o 
  -3  10   7       45.30       32.94    128.86 o 
  -2  10   7      257.24      288.59     92.42 o 
  -1  10   7       29.49      147.27    159.86 o 
   0  10   7       44.10      -12.60    174.39 o 
   1  10   7      109.29      -42.63    186.02 o 
   2  10   7       82.54     -184.08    184.08 o 
   3  10   7        5.25      -93.98    254.81 o 
  -5  11   7     2557.76     2690.52    301.31 o 
  -4  11   7     1014.56     1129.69    219.93 o 
  -3  11   7     2598.60     2730.24    253.84 o 
  -2  11   7     2507.38     2989.50    188.13 o 
  -1  11   7     1111.58     1617.99    244.15 o 
   0  11   7     2970.36     3111.97    330.38 o 
   1  11   7     2772.43     3553.77    365.26 o 
 -13   0   8     2862.57     2556.81    382.70 o 
 -12   0   8       70.88      209.76    113.03 o 
 -11   0   8     7485.61     7466.64    260.67 o 
 -10   0   8     6034.77     6327.10    161.55 o 
  -9   0   8      445.80      379.35     57.77 o 
  -8   0   8    23081.37    22810.46    305.01 o 
  -7   0   8     6165.34     6255.19    123.21 o 
  -6   0   8      116.61      107.08     28.01 o 
  -5   0   8    46984.88    47450.67    459.21 o 
  -4   0   8    10014.19    10762.66    120.79 o 
  -3   0   8     1976.50     2060.33     49.01 o 
  -2   0   8    59890.59    61384.17    584.53 o 
  -1   0   8     3352.53     3415.43     69.60 o 
   0   0   8     9054.94     9054.50    125.18 o 
   1   0   8    72617.43    70907.52    626.71 o 
   2   0   8      745.65      829.30     54.81 o 
   3   0   8    10900.24    10592.72    177.09 o 
   4   0   8    20080.52    19521.43    278.90 o 
   5   0   8      111.71      133.17     62.85 o 
   6   0   8     8584.85     9206.59    233.55 o 
   7   0   8    10532.58    11327.87    374.66 o 
   8   0   8       68.31      188.13    122.88 o 
 -13   1   8     1283.13     1050.26    228.55 o 
 -12   1   8       64.79      130.98     67.05 o 
 -11   1   8     1382.59     1432.55     93.37 o 
 -10   1   8     3907.47     3941.34    102.12 o 
  -9   1   8      956.66     1013.54     51.46 o 
  -8   1   8     2157.98     2215.25     58.57 o 
  -7   1   8    17334.13    17144.88    149.83 o 
  -6   1   8     2361.29     2331.57     45.48 o 
  -5   1   8      774.62      886.47     29.52 o 
  -4   1   8    17103.63    17480.61    138.80 o 
  -3   1   8     4645.73     4817.08     49.93 o 
  -2   1   8      739.16      881.12     24.66 o 
  -1   1   8    24305.71    24368.75    174.12 o 
   0   1   8    16198.47    15794.75    123.31 o 
   1   1   8     1754.55     1809.55     59.67 o 
   2   1   8     6510.15     6405.08     84.31 o 
   3   1   8    10771.93    10652.61    122.40 o 
   4   1   8     1407.87     1385.85     59.23 o 
   5   1   8      982.98     1162.50     65.27 o 
   6   1   8     2277.37     2254.59     93.90 o 
   7   1   8     1343.09     1436.34     91.61 o 
   8   1   8        3.51       14.65     88.94 o 
 -12   2   8     8187.66     8336.03    183.60 o 
 -11   2   8      315.49      355.20     66.65 o 
 -10   2   8     2295.69     2234.91    115.08 o 
  -9   2   8    19789.11    19757.49    257.08 o 
  -8   2   8       91.49      102.30     32.32 o 
  -7   2   8     8969.03     8874.60     97.27 o 
  -6   2   8    37909.27    38165.18    275.11 o 
  -5   2   8      175.16      182.23     17.25 o 
  -4   2   8    22557.08    22992.49    163.32 o 
  -3   2   8    33142.53    34667.36    212.07 o 
  -2   2   8     1976.79     2006.19     34.16 o 
  -1   2   8    35935.71    36195.61    236.90 o 
   0   2   8    19756.45    19472.03    133.89 o 
   1   2   8     2397.52     2435.23     48.24 o 
   2   2   8    30799.18    29959.03    224.10 o 
   3   2   8    10457.15    10343.25    120.12 o 
   4   2   8      113.10      160.78     41.82 o 
   5   2   8    16796.80    17011.69    228.27 o 
   6   2   8     1714.77     1767.32     91.21 o 
   7   2   8      114.94       72.60     69.26 o 
   8   2   8     7169.48     7548.50    388.30 o 
 -12   3   8        0.42      -34.53    110.46 o 
 -11   3   8      466.76      509.21     81.26 o 
 -10   3   8     3537.95     3595.18    113.27 o 
  -9   3   8     1797.08     1872.36     70.42 o 
  -8   3   8     2016.58     2010.47     71.94 o 
  -7   3   8    10321.38    10175.47    120.47 o 
  -6   3   8     5713.72     5753.12     75.05 o 
  -5   3   8     2149.45     2134.63     34.85 o 
  -4   3   8    20480.14    21087.47    137.73 o 
  -3   3   8     9363.02     9583.48     68.84 o 
  -2   3   8      225.31      282.50     15.93 o 
  -1   3   8    10092.02    10398.21     76.99 o 
   0   3   8    20504.63    20404.87    140.09 o 
   1   3   8       90.90      132.85     21.28 o 
   2   3   8     4788.32     4774.90     72.99 o 
   3   3   8     9151.29     8936.20    109.05 o 
   4   3   8     1304.67     1321.35     58.15 o 
   5   3   8     1250.52     1457.75     80.20 o 
   6   3   8     3125.79     3197.85    168.97 o 
   7   3   8     1327.97     1206.43    102.05 o 
   8   3   8        4.31       10.78    113.42 o 
 -12   4   8       55.30      164.10    136.24 o 
 -11   4   8     8117.35     8281.04    195.68 o 
 -10   4   8     4744.11     4739.77    128.05 o 
  -9   4   8      234.23      185.91     47.90 o 
  -8   4   8    20695.42    20758.36    219.86 o 
  -7   4   8     6239.61     6144.11     96.67 o 
  -6   4   8      166.88      149.95     25.67 o 
  -5   4   8    36183.84    36335.90    258.15 o 
  -4   4   8     2653.21     2686.46     42.96 o 
  -3   4   8     1597.88     1767.46     35.50 o 
  -2   4   8    64995.24    65158.07    436.07 o 
  -1   4   8     1275.83     2694.98    128.69 o 
   0   4   8     3927.05     4003.21     83.04 o 
   1   4   8    40253.06    39537.49    303.37 o 
   2   4   8      213.93      276.49     36.58 o 
   3   4   8     1932.33     1816.01     64.03 o 
   4   4   8    18488.13    17960.32    206.97 o 
   5   4   8      105.18       49.34     56.50 o 
   6   4   8     4681.82     4752.65    214.92 o 
   7   4   8     7170.92     7703.69    232.54 o 
   8   4   8       87.11      233.88    170.46 o 
 -12   5   8        8.48      162.28    123.02 o 
 -11   5   8      621.83      657.60     80.60 o 
 -10   5   8     2671.96     2736.81    124.75 o 
  -9   5   8      679.91      748.26     60.46 o 
  -8   5   8     1387.44     1372.33     63.73 o 
  -7   5   8     5749.03     5591.26     98.42 o 
  -6   5   8     2324.40     2351.96     55.84 o 
  -5   5   8     1186.77     1149.21     33.31 o 
  -4   5   8    11702.77    11915.06    126.45 o 
  -3   5   8     4626.44     4592.89     63.98 o 
  -2   5   8      594.73      559.43     31.38 o 
  -1   5   8     5149.70     5187.63     84.55 o 
   0   5   8    11331.69    11131.17    124.08 o 
   1   5   8      387.09      397.66     30.91 o 
   2   5   8     3012.55     3045.47     72.72 o 
   3   5   8     6394.59     6127.57    104.64 o 
   4   5   8     1177.25     1027.87     60.78 o 
   5   5   8      853.54      840.31     65.26 o 
   6   5   8     2423.63     2224.66     98.59 o 
   7   5   8     1124.60     1091.23    114.92 o 
 -11   6   8      267.20      173.68     76.34 o 
 -10   6   8     1875.68     1870.55     94.09 o 
  -9   6   8    11798.65    11539.26    173.46 o 
  -8   6   8      125.24       61.66     41.62 o 
  -7   6   8     4735.07     4403.81    110.86 o 
  -6   6   8    20596.34    20267.33    215.64 o 
  -5   6   8       87.32       80.93     28.90 o 
  -4   6   8    11096.26    11298.59    129.18 o 
  -3   6   8    18797.17    18908.96    199.00 o 
  -2   6   8      374.67      376.97     34.38 o 
  -1   6   8    14593.17    14587.30    176.89 o 
   0   6   8    10146.87    10168.37    166.81 o 
   1   6   8      126.15       75.06     58.13 o 
   2   6   8    13685.46    13801.46    159.31 o 
   3   6   8     4855.56     4848.11    117.02 o 
   4   6   8      182.63      158.44     66.28 o 
   5   6   8     9941.47     9876.23    247.59 o 
   6   6   8      824.54      914.97     74.46 o 
   7   6   8      179.94      251.58     80.31 o 
 -10   7   8     1694.87     1715.77    130.57 o 
  -9   7   8      250.53      253.74     85.40 o 
  -8   7   8      702.89      719.46     95.67 o 
  -7   7   8     4368.34     4118.38    153.41 o 
  -6   7   8     1020.87     1086.66     60.30 o 
  -5   7   8      318.89      360.82     39.45 o 
  -4   7   8     5329.60     5330.30    102.15 o 
  -3   7   8     2102.37     2081.55    138.01 o 
  -2   7   8      196.27      259.33     52.54 o 
  -1   7   8     4725.00     4796.82    115.51 o 
   0   7   8     4967.54     5600.29    157.92 o 
   1   7   8      752.64      895.65     73.14 o 
   2   7   8     2204.33     2109.76    149.21 o 
   3   7   8     3978.74     4333.91    233.26 o 
   4   7   8      632.91      840.13    128.31 o 
   5   7   8      409.71      360.69    107.93 o 
   6   7   8     1083.64      897.36    125.49 o 
  -9   8   8       68.63      -80.45     80.45 o 
  -8   8   8     8512.50     8274.17    188.55 o 
  -7   8   8     2490.73     2394.89    105.56 o 
  -6   8   8      234.10      215.47     48.27 o 
  -5   8   8    13466.20    13433.76    268.72 o 
  -4   8   8     1831.78     1717.73     88.90 o 
  -3   8   8      842.92      957.89     84.28 o 
  -2   8   8    18194.92    18731.14    377.29 o 
  -1   8   8      911.91      881.73     89.73 o 
   0   8   8     1909.11     2120.03    129.99 o 
   1   8   8    16435.64    16599.10    400.46 o 
   2   8   8      248.99      254.67     65.26 o 
   3   8   8     3319.49     3322.59    145.12 o 
   4   8   8     7804.31     7870.81    259.01 o 
   5   8   8       64.79      302.53    161.18 o 
  -8   9   8      361.97      398.99     76.60 o 
  -7   9   8     3007.63     3162.74    180.94 o 
  -6   9   8     1666.22     1765.99    113.50 o 
  -5   9   8      216.52      255.19     94.49 o 
  -4   9   8     3640.64     3541.26    183.60 o 
  -3   9   8     1734.06     1937.32    135.98 o 
  -2   9   8       26.21       12.25     80.96 o 
  -1   9   8     2840.44     2990.69    245.61 o 
   0   9   8     3387.42     3744.18    250.99 o 
   1   9   8      132.98      290.66    193.77 o 
   2   9   8     1367.99     1471.31    173.24 o 
   3   9   8     2141.46     1905.70    118.87 o 
   4   9   8      220.53       89.72     86.28 o 
  -7  10   8     1905.09     1990.40    185.63 o 
  -6  10   8     5842.97     6250.00    230.13 o 
  -5  10   8      110.55       58.29    101.35 o 
  -4  10   8     5220.84     5479.60    488.79 o 
  -3  10   8     5199.28     5201.81    230.11 o 
  -2  10   8      130.41      214.51    103.56 o 
  -1  10   8     6237.94     7006.77    432.11 o 
   0  10   8     4645.80     5539.31    946.57 o 
   1  10   8       57.71      287.75    204.43 o 
   2  10   8     7248.24     8605.15    684.50 o 
   3  10   8     2242.73     1931.90    355.57 o 
  -4  11   8     1947.55     2091.12    265.47 o 
  -3  11   8      899.84     1055.63    149.93 o 
  -2  11   8       12.02       66.08    122.04 o 
  -1  11   8      723.25      567.75    212.18 o 
   0  11   8     2131.04     2488.99    315.85 o 
 -13   1   9     1931.83     1667.47    240.91 o 
 -12   1   9     2303.61     2367.79    135.27 o 
 -11   1   9     2484.24     2539.11     92.46 o 
 -10   1   9     3228.17     3221.61    110.96 o 
  -9   1   9     6153.29     6158.71    111.71 o 
  -8   1   9     5394.83     5549.53     82.89 o 
  -7   1   9     7567.41     7431.35     90.87 o 
  -6   1   9     8742.04     8789.53     91.60 o 
  -5   1   9     9270.93     9242.60     83.74 o 
  -4   1   9     5347.80     5290.91     53.67 o 
  -3   1   9    10406.88    10364.39     83.08 o 
  -2   1   9    13550.13    13476.94    105.69 o 
  -1   1   9    12997.05    12595.57    103.10 o 
   0   1   9    10562.31     9966.18     94.82 o 
   1   1   9     7558.37     7315.07     85.50 o 
   2   1   9     9547.46     9363.22    111.74 o 
   3   1   9     5580.40     5469.67     92.12 o 
   4   1   9     4875.85     4853.64    105.41 o 
   5   1   9     4842.94     4879.51    118.83 o 
   6   1   9     4182.84     4330.44    128.56 o 
   7   1   9     2090.10     1987.39    109.33 o 
   8   1   9     2337.59     2587.55    234.36 o 
 -13   2   9       13.04      -12.24    140.64 o 
 -12   2   9      132.27       57.87     71.49 o 
 -11   2   9       53.07      106.28     60.16 o 
 -10   2   9       23.98      -48.50     48.50 o 
  -9   2   9      107.81       98.85     41.95 o 
  -8   2   9      175.11      157.71     33.64 o 
  -7   2   9      142.90       93.84     25.92 o 
  -6   2   9      129.20      138.83     21.82 o 
  -5   2   9      496.86      542.68     23.11 o 
  -4   2   9       57.38       42.78     14.32 o 
  -3   2   9     1508.43     1661.42     34.46 o 
  -2   2   9     1339.09     1461.83     33.11 o 
  -1   2   9     1296.97     1316.47     33.82 o 
   0   2   9     1144.63     1125.12     35.46 o 
   1   2   9      141.36      153.18     26.38 o 
   2   2   9      229.66      201.00     31.48 o 
   3   2   9      154.87      190.08     38.31 o 
   4   2   9      551.50      516.93     52.25 o 
   5   2   9        2.01      -52.60     52.60 o 
   6   2   9        1.48       70.79     66.34 o 
   7   2   9       92.62      182.63     73.06 o 
   8   2   9        1.63        7.68    124.58 o 
 -12   3   9     2156.01     2298.53    151.90 o 
 -11   3   9     2799.46     2941.91    129.21 o 
 -10   3   9     5331.13     5217.43    127.24 o 
  -9   3   9     3710.51     3925.70     92.61 o 
  -8   3   9     6253.27     6131.34    118.86 o 
  -7   3   9     7717.03     7612.79    111.52 o 
  -6   3   9     7404.08     7269.57     83.51 o 
  -5   3   9    10169.04    10061.28     82.68 o 
  -4   3   9    20949.02    20827.31    141.37 o 
  -3   3   9    11112.31    11007.40     79.66 o 
  -2   3   9     9437.13    10751.63    282.68 o 
  -1   3   9    11883.17    11613.20     89.76 o 
   0   3   9     9842.33     9529.83     89.26 o 
   1   3   9    11831.35    11865.16    123.15 o 
   2   3   9     7121.04     6888.28     91.99 o 
   3   3   9     6423.48     6260.59    104.75 o 
   4   3   9     5051.87     4947.79    102.29 o 
   5   3   9     3865.92     3657.40    110.02 o 
   6   3   9     2650.13     2600.48    117.34 o 
   7   3   9     2902.63     3096.03    140.27 o 
   8   3   9     1255.13     1130.51    211.43 o 
 -12   4   9       97.99      191.98    132.58 o 
 -11   4   9        4.92      -71.17     71.17 o 
 -10   4   9        0.18      -14.12     54.30 o 
  -9   4   9       69.55       45.28     47.29 o 
  -8   4   9      137.65      121.37     37.89 o 
  -7   4   9       69.82       69.39     31.59 o 
  -6   4   9      294.65      301.83     30.12 o 
  -5   4   9      127.33      136.11     21.42 o 
  -4   4   9        0.30       22.56     16.58 o 
  -3   4   9      413.14      412.60     20.59 o 
  -2   4   9       15.30       28.26     16.81 o 
  -1   4   9       95.08       87.32     22.27 o 
   0   4   9        5.96       38.32     25.63 o 
   1   4   9        0.23        9.16     29.50 o 
   2   4   9        7.57       50.11     34.76 o 
   3   4   9       67.83       22.26     41.46 o 
   4   4   9        1.04       -8.31     50.54 o 
   5   4   9       86.46       89.46     65.80 o 
   6   4   9        8.28       -7.75     78.35 o 
   7   4   9        1.18      365.51    129.75 o 
 -12   5   9     2060.51     1577.94    162.88 o 
 -11   5   9     3938.47     3834.89    131.22 o 
 -10   5   9     2408.08     2455.93    102.54 o 
  -9   5   9     3349.33     3463.43    104.15 o 
  -8   5   9     5435.44     5330.83    152.89 o 
  -7   5   9     4548.42     4500.83     87.90 o 
  -6   5   9     9276.51     9042.51    102.78 o 
  -5   5   9     7028.03     7037.69     76.22 o 
  -4   5   9     6862.65     6656.98     80.81 o 
  -3   5   9    11824.98    11644.52    116.02 o 
  -2   5   9     7932.36     7878.53     92.62 o 
  -1   5   9     5730.58     5770.85     92.43 o 
   0   5   9     7667.72     7583.66     88.37 o 
   1   5   9     3800.53     3775.97     70.30 o 
   2   5   9     4140.41     4018.49     86.42 o 
   3   5   9     7817.39     7735.78    163.51 o 
   4   5   9     3710.14     3574.04     98.77 o 
   5   5   9     2421.30     2224.87    106.35 o 
   6   5   9     1779.39     1686.02     93.23 o 
   7   5   9     1480.70     1301.10    132.45 o 
 -11   6   9        6.28       70.63     78.31 o 
 -10   6   9        8.54      -45.40     59.96 o 
  -9   6   9      182.23      140.75     55.60 o 
  -8   6   9      293.49      233.10     49.12 o 
  -7   6   9       50.22       47.89     38.72 o 
  -6   6   9      347.44      316.87     37.78 o 
  -5   6   9      786.77      780.79     42.81 o 
  -4   6   9       58.83       46.75     29.40 o 
  -3   6   9      597.68      551.59     35.51 o 
  -2   6   9       39.47       17.41     29.46 o 
  -1   6   9       13.82      -34.13     34.13 o 
   0   6   9      134.00      135.32     39.59 o 
   1   6   9       58.43      100.74     44.10 o 
   2   6   9        1.19        9.69     45.57 o 
   3   6   9      110.03       96.16     54.65 o 
   4   6   9       31.92       31.50     45.41 o 
   5   6   9      193.37      122.51     57.48 o 
   6   6   9       17.16      -26.84     86.19 o 
 -10   7   9     2408.17     2422.07    134.40 o 
  -9   7   9     3058.13     2991.22    127.57 o 
  -8   7   9     2963.90     2843.85    109.03 o 
  -7   7   9     5049.29     5040.87    130.52 o 
  -6   7   9     2548.71     2515.46     80.02 o 
  -5   7   9     6000.77     5821.52     97.71 o 
  -4   7   9     6295.84     6274.70    103.88 o 
  -3   7   9     3533.92     3567.70    102.98 o 
  -2   7   9     6490.26     6528.68    134.41 o 
  -1   7   9     5741.68     5855.95    125.80 o 
   0   7   9     4602.78     4643.64    109.22 o 
   1   7   9     8505.91     8492.09    162.50 o 
   2   7   9     4204.69     4286.99    138.05 o 
   3   7   9     1120.49     1089.01    113.21 o 
   4   7   9     3962.99     4112.86    228.28 o 
   5   7   9     2015.49     1937.00    118.40 o 
   6   7   9     1697.97     1667.04    144.40 o 
 -10   8   9        0.38        7.75    186.02 o 
  -9   8   9       26.16       93.95     96.18 o 
  -8   8   9        2.40       23.70     66.58 o 
  -7   8   9      112.65      154.75     62.06 o 
  -6   8   9       59.51      115.90     43.42 o 
  -5   8   9      200.36      136.04     50.91 o 
  -4   8   9      233.36      246.69     54.72 o 
  -3   8   9        9.96        8.76     56.56 o 
  -2   8   9      144.08      108.76     69.58 o 
  -1   8   9      283.19      298.90     86.12 o 
   0   8   9       20.64      -45.96     76.48 o 
   1   8   9      330.74      467.61     77.91 o 
   2   8   9       96.35       70.09     84.19 o 
   3   8   9      222.24      128.71     99.47 o 
   4   8   9      149.85      243.05    145.14 o 
   5   8   9       75.46       65.04    272.92 o 
  -8   9   9     1917.15     1730.18    116.69 o 
  -7   9   9     1291.94     1188.46    130.69 o 
  -6   9   9     3738.48     3841.36    177.32 o 
  -5   9   9     2245.10     2514.88    215.18 o 
  -4   9   9      840.08      962.86    159.38 o 
  -3   9   9     3817.02     3947.45    200.69 o 
  -2   9   9     2869.22     3073.90    183.60 o 
  -1   9   9     2555.31     2681.29    221.03 o 
   0   9   9     3077.18     3639.20    336.68 o 
   1   9   9      971.14      414.38    194.74 o 
   2   9   9     2318.59     2529.98    236.99 o 
   3   9   9     3015.89     2960.70    134.55 o 
   4   9   9     1009.04     1152.76    119.42 o 
  -7  10   9       35.90      161.86    137.18 o 
  -6  10   9       74.33      -20.65    121.42 o 
  -5  10   9       80.24       16.42    103.44 o 
  -4  10   9       57.96      -63.89    101.69 o 
  -3  10   9        0.70     -127.89    127.89 o 
  -2  10   9      255.14       58.37    111.70 o 
  -1  10   9      209.70      239.31    186.99 o 
   0  10   9       41.56      -75.57    178.27 o 
   1  10   9       88.06      383.34    164.58 o 
   2  10   9      111.28      287.75    272.25 o 
  -4  11   9     3850.47     4350.66    257.25 o 
  -3  11   9     1079.27     1155.67    161.80 o 
  -2  11   9     1884.69     2036.54    277.09 o 
  -1  11   9     2687.85     2629.48    311.97 o 
 -13   0  10     4880.94     5353.90    546.44 o 
 -12   0  10     2946.69     3246.14    223.33 o 
 -11   0  10       69.64       15.67     68.75 o 
 -10   0  10    16574.83    16959.65    247.33 o 
  -9   0  10     8213.56     8219.45    151.14 o 
  -8   0  10      621.60      756.67     54.83 o 
  -7   0  10    24938.29    24852.71    291.56 o 
  -6   0  10     3427.11     3598.90     84.61 o 
  -5   0  10     1319.65     1425.35     51.52 o 
  -4   0  10    75188.43    76800.12    711.11 o 
  -3   0  10      756.95      782.48     39.43 o 
  -2   0  10     1943.72     1845.15     57.23 o 
  -1   0  10    46141.53    44328.74    454.23 o 
   0   0  10      277.86      338.87     38.48 o 
   1   0  10     9958.67     9548.30    193.30 o 
   2   0  10    30516.54    29824.41    364.29 o 
   3   0  10      430.44      452.92     63.16 o 
   4   0  10     4177.87     4109.74    164.72 o 
   5   0  10    13994.02    14278.84    273.65 o 
   6   0  10       74.65       86.59    104.60 o 
   7   0  10     3710.60     3562.86    197.73 o 
   8   0  10     3026.70     3574.66    826.92 o 
 -13   1  10      787.69      643.32    208.95 o 
 -12   1  10     2353.46     2405.55    129.82 o 
 -11   1  10      192.36      229.45     59.31 o 
 -10   1  10      673.34      839.06     60.65 o 
  -9   1  10     4771.45     4818.23     96.10 o 
  -8   1  10     3203.33     3283.88     90.85 o 
  -7   1  10     1391.94     1398.63     47.24 o 
  -6   1  10    11571.67    11653.47    110.98 o 
  -5   1  10     9261.30     9485.14     87.38 o 
  -4   1  10      363.46      383.79     21.43 o 
  -3   1  10    13181.45    13338.83    102.19 o 
  -2   1  10    20280.45    20115.36    145.77 o 
  -1   1  10      342.16      357.15     24.39 o 
   0   1  10     7220.33     7170.08     94.19 o 
   1   1  10     8277.03     8564.83    142.86 o 
   2   1  10      343.94      376.07     38.12 o 
   3   1  10      322.52      306.70     45.71 o 
   4   1  10     5360.08     5356.86    116.53 o 
   5   1  10     2829.22     2848.11    103.04 o 
   6   1  10       65.35       58.82     66.17 o 
   7   1  10     1937.20     2060.82    159.81 o 
   8   1  10     1013.59      976.61    277.09 o 
 -13   2  10      563.28      311.79    145.57 o 
 -12   2  10     1825.79     1959.21    108.71 o 
 -11   2  10    11641.82    11968.63    201.65 o 
 -10   2  10      235.44      182.58     54.65 o 
  -9   2  10     3115.03     3069.24     91.95 o 
  -8   2  10    15412.44    15023.95    156.07 o 
  -7   2  10      106.48      111.18     26.10 o 
  -6   2  10    15776.64    16059.62    139.88 o 
  -5   2  10    20076.65    20344.91    154.70 o 
  -4   2  10     2135.97     2229.82     39.70 o 
  -3   2  10    30208.06    30855.30    220.40 o 
  -2   2  10    27354.46    27744.30    197.62 o 
  -1   2  10      246.55      218.46     25.46 o 
   0   2  10    23512.11    23147.27    182.43 o 
   1   2  10     4629.74     5360.32    241.60 o 
   2   2  10       94.44      112.48     32.63 o 
   3   2  10    26841.36    26613.61    252.90 o 
   4   2  10     3857.86     3978.04    115.41 o 
   5   2  10      346.66      139.78     64.61 o 
   6   2  10    11185.85    12185.35    232.36 o 
   7   2  10      678.84      792.63    155.42 o 
 -12   3  10     1659.52     1675.54    133.58 o 
 -11   3  10        3.39       -2.47     70.08 o 
 -10   3  10      690.39      759.40     64.90 o 
  -9   3  10     5669.95     5834.17    116.93 o 
  -8   3  10      692.08      673.01     45.90 o 
  -7   3  10      351.28      398.04     34.37 o 
  -6   3  10     5739.88     5854.57     74.69 o 
  -5   3  10     5757.63     5823.72     65.23 o 
  -4   3  10       16.46        9.89     15.27 o 
  -3   3  10     4696.33     4728.10     52.98 o 
  -2   3  10     9990.60     9870.00     86.66 o 
  -1   3  10     2533.87     2640.20     58.76 o 
   0   3  10     5304.74     5369.75     73.27 o 
   1   3  10    13093.62    12842.54    134.47 o 
   2   3  10     1054.52     1102.04     57.72 o 
   3   3  10       10.77       77.05     39.29 o 
   4   3  10     7038.17     6751.27    122.53 o 
   5   3  10     2752.49     2846.62    115.57 o 
   6   3  10      126.67       40.06     81.65 o 
   7   3  10     2365.94     2415.05    166.84 o 
 -12   4  10     2585.57     2324.33    177.23 o 
 -11   4  10       70.39       12.38     71.32 o 
 -10   4  10     9122.69     9166.32    165.17 o 
  -9   4  10     5931.66     5733.07    124.28 o 
  -8   4  10      892.89      858.10     46.96 o 
  -7   4  10    27265.13    27097.44    248.50 o 
  -6   4  10     3484.19     3507.58     62.43 o 
  -5   4  10     3212.98     3377.06     53.33 o 
  -4   4  10    42358.50    42664.79    281.85 o 
  -3   4  10     2119.81     2182.44     39.72 o 
  -2   4  10     1332.00     1379.32     34.75 o 
  -1   4  10    37400.08    37122.09    262.20 o 
   0   4  10     2890.97     2834.37     67.78 o 
   1   4  10    11460.02    11347.62    139.67 o 
   2   4  10    22901.11    22606.91    229.26 o 
   3   4  10      125.84      127.93     48.82 o 
   4   4  10     5578.87     5705.42    195.17 o 
   5   4  10     7096.14     7563.23    182.46 o 
   6   4  10       68.92       -7.98     86.38 o 
   7   4  10     4282.12     4211.72    287.85 o 
 -12   5  10     1070.83      956.89    141.73 o 
 -11   5  10       30.07      -13.59     71.23 o 
 -10   5  10      467.91      463.81     68.05 o 
  -9   5  10     4195.69     3893.48    109.40 o 
  -8   5  10     1059.51     1132.02     61.85 o 
  -7   5  10      302.20      404.39     43.90 o 
  -6   5  10     4853.97     5047.17     77.08 o 
  -5   5  10     5745.12     5759.22     72.05 o 
  -4   5  10        2.13       43.10     24.87 o 
  -3   5  10     4656.89     4603.99     69.69 o 
  -2   5  10     7763.00     7722.45    101.66 o 
  -1   5  10      894.88      875.36     34.57 o 
   0   5  10     5569.06     5544.53     85.73 o 
   1   5  10     8795.42     8610.64    120.84 o 
   2   5  10      649.45      661.52     50.04 o 
   3   5  10      111.49       81.85     46.76 o 
   4   5  10     4317.93     4177.30    161.06 o 
   5   5  10     1647.83     1531.72     86.42 o 
   6   5  10      154.92      214.28     78.52 o 
 -11   6  10     7498.16     7435.96    292.98 o 
 -10   6  10      154.46       52.93     61.21 o 
  -9   6  10     1994.19     1997.83     88.94 o 
  -8   6  10    11241.47    11097.89    173.53 o 
  -7   6  10       76.66       73.06     51.59 o 
  -6   6  10     8909.79     9035.24    113.20 o 
  -5   6  10    14295.59    14224.28    142.02 o 
  -4   6  10      198.32      206.14     28.06 o 
  -3   6  10    14646.79    14456.29    134.87 o 
  -2   6  10    15392.52    16077.89    166.39 o 
  -1   6  10       82.10       66.53     31.43 o 
   0   6  10    14954.34    14661.61    183.57 o 
   1   6  10     4472.32     4497.25    102.68 o 
   2   6  10       84.56       85.81     39.99 o 
   3   6  10    14794.86    14487.64    238.07 o 
   4   6  10     2597.76     2466.83    122.82 o 
   5   6  10      329.29      354.07     70.43 o 
   6   6  10     6712.55     6359.39    312.40 o 
 -10   7  10      264.80      302.44    113.63 o 
  -9   7  10     1848.07     1914.97    159.02 o 
  -8   7  10     1692.30     1617.25     95.90 o 
  -7   7  10      660.21      664.94     65.81 o 
  -6   7  10     3752.97     3713.88     84.80 o 
  -5   7  10     3752.21     3662.14     79.08 o 
  -4   7  10       36.63       -4.07     34.29 o 
  -3   7  10     4163.36     4147.73     90.81 o 
  -2   7  10     6014.62     6135.16    135.17 o 
  -1   7  10       71.78      128.29     46.84 o 
   0   7  10     2905.25     2782.75     91.52 o 
   1   7  10     3196.31     3313.82    124.90 o 
   2   7  10      312.32      265.61     84.44 o 
   3   7  10      313.46      349.81    104.54 o 
   4   7  10     1801.07     1703.72    147.76 o 
   5   7  10     1013.74     1029.51    171.06 o 
 -10   8  10     5219.72     5259.92    426.30 o 
  -9   8  10     2708.93     2662.16    140.56 o 
  -8   8  10      512.01      479.04     77.99 o 
  -7   8  10     8668.69     8566.80    170.76 o 
  -6   8  10     1286.95     1275.92     61.33 o 
  -5   8  10      559.84      613.61     82.95 o 
  -4   8  10    16235.36    16683.25    270.92 o 
  -3   8  10      623.76      600.18     77.53 o 
  -2   8  10     1584.84     1563.85    140.80 o 
  -1   8  10    13244.38    14593.38    286.90 o 
   0   8  10      163.58      235.50     71.02 o 
   1   8  10     2949.27     3327.47    153.33 o 
   2   8  10     9580.27    10146.15    301.72 o 
   3   8  10       63.15      125.62    117.45 o 
   4   8  10     2114.29     2281.42    379.31 o 
  -8   9  10      458.95      275.22     84.42 o 
  -7   9  10      377.66      491.88    102.18 o 
  -6   9  10     1693.15     1700.37    102.80 o 
  -5   9  10     1051.98     1139.98     97.61 o 
  -4   9  10        0.89      -52.26    102.21 o 
  -3   9  10     1808.72     1867.53    131.64 o 
  -2   9  10     2487.86     2442.62    222.14 o 
  -1   9  10      255.16      299.38    188.93 o 
   0   9  10      761.58      616.68    378.82 o 
   1   9  10     1792.41     1812.00    164.93 o 
   2   9  10      333.68      445.33    173.79 o 
   3   9  10       96.99       28.79     81.57 o 
  -7  10  10       90.31      150.62    136.55 o 
  -6  10  10     3514.26     3726.51    231.74 o 
  -5  10  10     4787.76     5433.53    271.17 o 
  -4  10  10       58.09      172.02    223.81 o 
  -3  10  10     5693.17     5923.60    685.95 o 
  -2  10  10     3828.68     4356.95    395.29 o 
  -1  10  10       56.67      -18.41    187.96 o 
   0  10  10     5489.98     6782.00    482.49 o 
   1  10  10     1613.79     1771.02    220.12 o 
  -3  11  10      791.33      905.14    158.91 o 
 -13   1  11     2603.90     2385.63    456.33 o 
 -12   1  11     2413.13     2479.98    103.23 o 
 -11   1  11     3419.98     3658.77    132.11 o 
 -10   1  11     5500.46     5486.92    116.16 o 
  -9   1  11     3854.53     3763.12     88.68 o 
  -8   1  11     5154.74     5110.78     87.09 o 
  -7   1  11    11919.21    11837.53    118.85 o 
  -6   1  11     8686.19     8497.57     99.30 o 
  -5   1  11     8755.44     8647.18     92.44 o 
  -4   1  11    11117.46    11033.13     94.09 o 
  -3   1  11    12615.28    12328.86    100.19 o 
  -2   1  11     5825.81     5746.56     67.96 o 
  -1   1  11     8980.64     8739.75     96.38 o 
   0   1  11     8778.61     8818.32    124.88 o 
   1   1  11     6802.20     6650.47     96.60 o 
   2   1  11     5856.96     5844.56    102.98 o 
   3   1  11     5667.29     5583.56    112.43 o 
   4   1  11     3965.52     4089.72    124.65 o 
   5   1  11     2398.72     2315.16    100.99 o 
   6   1  11     2619.97     2718.41    148.92 o 
   7   1  11     1675.49     1575.94    153.35 o 
 -13   2  11        0.40     -115.14    115.14 o 
 -12   2  11       21.21       87.75     66.62 o 
 -11   2  11       24.36      121.25     59.79 o 
 -10   2  11       52.68       11.76     48.94 o 
  -9   2  11        0.46      -39.12     39.12 o 
  -8   2  11       74.96       56.50     31.22 o 
  -7   2  11      184.64      184.02     28.11 o 
  -6   2  11      189.58      207.53     25.33 o 
  -5   2  11      291.37      317.91     26.14 o 
  -4   2  11       10.06       15.55     18.59 o 
  -3   2  11      390.53      431.58     26.12 o 
  -2   2  11      172.10      162.25     24.72 o 
  -1   2  11        5.88       67.47     25.98 o 
   0   2  11       83.19       46.42     27.59 o 
   1   2  11      158.26      140.64     32.41 o 
   2   2  11       38.52       73.15     37.42 o 
   3   2  11        2.78       32.42     44.59 o 
   4   2  11        2.18      -31.05     55.05 o 
   5   2  11       82.08      105.65     66.10 o 
   6   2  11       13.50      -54.01     68.29 o 
   7   2  11       57.64       47.75    126.38 o 
 -12   3  11     2422.24     2571.30    140.65 o 
 -11   3  11     2630.11     2789.70    133.05 o 
 -10   3  11     3325.78     3481.16    110.95 o 
  -9   3  11     6988.06     6836.64    116.68 o 
  -8   3  11     6025.98     5737.39    100.41 o 
  -7   3  11     4072.88     4111.85     77.85 o 
  -6   3  11     9819.26     9691.10    108.16 o 
  -5   3  11     8348.40     8183.96     83.68 o 
  -4   3  11    10455.88    10468.42     92.01 o 
  -3   3  11     8555.37     8466.38     78.41 o 
  -2   3  11    10161.81     9968.13     98.66 o 
  -1   3  11     9409.70     9429.43    100.64 o 
   0   3  11     9284.25     9142.74    110.38 o 
   1   3  11     6738.59     6630.73     99.17 o 
   2   3  11     6463.26     6401.55    108.54 o 
   3   3  11     3940.28     3935.79    122.05 o 
   4   3  11     3339.61     3226.26    105.51 o 
   5   3  11     4193.43     4246.49    150.42 o 
   6   3  11     1982.25     2196.25    124.38 o 
   7   3  11     1881.99     1269.78    320.25 o 
 -12   4  11        7.38       70.79    110.95 o 
 -11   4  11       32.86       -2.22     67.34 o 
 -10   4  11       27.03      -27.01     54.68 o 
  -9   4  11        1.41      -50.74     53.16 o 
  -8   4  11       30.25       26.56     37.35 o 
  -7   4  11       76.57       84.07     30.68 o 
  -6   4  11       12.49       49.92     24.47 o 
  -5   4  11       35.78       28.67     21.46 o 
  -4   4  11      385.65      398.37     25.47 o 
  -3   4  11       40.38       70.07     22.56 o 
  -2   4  11      253.29      310.01     26.45 o 
  -1   4  11      171.19      194.04     27.95 o 
   0   4  11      363.98      354.35     33.02 o 
   1   4  11       42.50       37.68     30.61 o 
   2   4  11      427.02      357.04     42.72 o 
   3   4  11       25.66       -4.63     54.56 o 
   4   4  11       43.64      -25.61     62.51 o 
   5   4  11        1.68       73.60     81.92 o 
   6   4  11       61.74       70.13    119.12 o 
 -12   5  11     1535.12     1211.09    144.87 o 
 -11   5  11     2542.23     2477.12    132.01 o 
 -10   5  11     1941.19     2017.54     97.67 o 
  -9   5  11     2434.61     2557.51     93.84 o 
  -8   5  11     6109.29     6026.50    114.19 o 
  -7   5  11     4021.78     4086.34     85.48 o 
  -6   5  11     3062.63     3050.56     67.54 o 
  -5   5  11     6896.29     6828.57     85.56 o 
  -4   5  11     4421.27     4297.83     73.90 o 
  -3   5  11     5372.89     5635.82     97.39 o 
  -2   5  11    15760.79    15450.86    149.20 o 
  -1   5  11     6264.91     6214.23     97.72 o 
   0   5  11     3869.69     3829.48     85.25 o 
   1   5  11     6613.28     6663.79    111.36 o 
   2   5  11     4053.58     3919.41     98.29 o 
   3   5  11     4452.58     4202.74    109.19 o 
   4   5  11     4602.39     4583.06    175.48 o 
   5   5  11     2666.16     2558.31    111.57 o 
   6   5  11     2559.73     2733.80    200.06 o 
 -11   6  11       92.38      156.72     76.72 o 
 -10   6  11      274.59      207.88     72.42 o 
  -9   6  11        7.70      -54.00     54.00 o 
  -8   6  11       76.90       31.68     46.43 o 
  -7   6  11       32.48       35.85     39.37 o 
  -6   6  11       24.84      -33.09     33.09 o 
  -5   6  11        6.33        8.22     32.58 o 
  -4   6  11      659.30      715.39     37.85 o 
  -3   6  11      110.32      118.23     31.47 o 
  -2   6  11      182.60      150.94     37.40 o 
  -1   6  11      143.71      144.50     39.32 o 
   0   6  11      520.58      443.63     44.78 o 
   1   6  11      146.35      180.52     43.03 o 
   2   6  11      194.84      221.98     50.86 o 
   3   6  11       12.93      -47.53     51.13 o 
   4   6  11      113.59      178.71     64.71 o 
   5   6  11        3.68      -17.60     69.91 o 
 -10   7  11     1959.99     1990.95    151.91 o 
  -9   7  11     4362.18     4530.26    154.86 o 
  -8   7  11     2133.55     2162.88    106.70 o 
  -7   7  11     3186.87     3364.11     95.54 o 
  -6   7  11     5849.75     5854.32    109.02 o 
  -5   7  11     5101.20     5131.37     88.56 o 
  -4   7  11     5883.21     5835.54     92.42 o 
  -3   7  11     5704.68     5518.12     98.73 o 
  -2   7  11     1350.40     1404.75     64.02 o 
  -1   7  11     5406.85     5563.85    135.60 o 
   0   7  11     5486.20     5565.02    151.91 o 
   1   7  11     2880.15     2981.78    126.04 o 
   2   7  11     4186.09     4744.28    226.98 o 
   3   7  11     2365.95     2429.02    153.22 o 
   4   7  11     1400.46     1490.31    110.56 o 
   5   7  11     1880.89     1698.64    139.15 o 
  -9   8  11        5.05      -79.02     79.02 o 
  -8   8  11      214.91      108.77     76.78 o 
  -7   8  11      110.10       11.11     61.67 o 
  -6   8  11       25.71       11.47     44.58 o 
  -5   8  11      188.48      180.52     50.34 o 
  -4   8  11      200.20      176.00     89.00 o 
  -3   8  11        1.30     -139.84    139.84 o 
  -2   8  11       28.53       49.87    131.87 o 
  -1   8  11       79.27       46.28    100.11 o 
   0   8  11      118.43      135.91     68.31 o 
   1   8  11        1.33      -78.54     78.54 o 
   2   8  11       27.41      -52.34    171.39 o 
   3   8  11       25.20      -95.16    117.00 o 
   4   8  11       71.24      168.18    171.12 o 
  -8   9  11     2319.84     2078.04    143.62 o 
  -7   9  11     3469.12     3511.65    190.55 o 
  -6   9  11     1576.24     1582.81    102.52 o 
  -5   9  11     2658.06     2762.39    134.20 o 
  -4   9  11     2188.06     2037.36    135.88 o 
  -3   9  11     2510.93     2526.99    138.30 o 
  -2   9  11     4198.15     4715.43    395.29 o 
  -1   9  11     1645.48     1770.21    192.81 o 
   0   9  11     1764.19     1933.26    240.28 o 
   1   9  11     2898.28     2993.01    244.78 o 
   2   9  11     1188.42     1240.53    104.93 o 
  -6  10  11       50.06      -90.84    103.89 o 
  -5  10  11       11.71       60.78    121.96 o 
  -4  10  11      188.89       30.78     98.91 o 
  -3  10  11      141.41      242.04    209.45 o 
  -2  10  11        1.89      243.18    206.37 o 
  -1  10  11      174.16      551.28    204.43 o 
   0  10  11      148.76       31.00    217.02 o 
 -13   0  12      173.64      128.86    221.87 o 
 -12   0  12     4524.87     5269.86    247.98 o 
 -11   0  12     5744.31     5912.97    235.15 o 
 -10   0  12      817.02      847.28     86.17 o 
  -9   0  12    20797.19    20507.15    296.34 o 
  -8   0  12     4895.64     5054.18    124.43 o 
  -7   0  12      947.45     1121.82     65.92 o 
  -6   0  12    49114.21    48851.57    555.77 o 
  -5   0  12     4579.92     4518.57     90.50 o 
  -4   0  12     3193.10     3192.01     78.01 o 
  -3   0  12    39748.70    39379.59    366.86 o 
  -2   0  12      154.57      217.50     38.70 o 
  -1   0  12     3023.44     2990.48     88.01 o 
   0   0  12    49750.01    48201.44    500.27 o 
   1   0  12      106.46      202.47     53.70 o 
   2   0  12     2693.50     2669.67    105.99 o 
   3   0  12    16602.65    17439.19    291.50 o 
   4   0  12       67.56      132.49     85.57 o 
   5   0  12     3113.03     3294.48    185.63 o 
   6   0  12     4734.91     4612.18    265.14 o 
   7   0  12       49.31       58.90    199.92 o 
 -13   1  12       53.37       36.88    193.77 o 
 -12   1  12     1034.76     1054.86     80.35 o 
 -11   1  12     2812.93     2897.98     98.42 o 
 -10   1  12      508.79      556.16     52.73 o 
  -9   1  12     2145.22     2088.73     67.71 o 
  -8   1  12     7847.82     7853.61    109.15 o 
  -7   1  12     3813.52     3830.79     69.53 o 
  -6   1  12     1504.57     1622.37     55.83 o 
  -5   1  12     6190.83     6152.10     76.65 o 
  -4   1  12    10864.15    10754.75     97.99 o 
  -3   1  12      916.40      994.28     33.53 o 
  -2   1  12     4279.08     4206.19     66.84 o 
  -1   1  12     8728.54     8568.94    105.71 o 
   0   1  12     1132.62     1087.96     47.50 o 
   1   1  12     1813.78     1816.63     63.63 o 
   2   1  12    10644.99    10477.75    146.03 o 
   3   1  12     1592.16     1800.44     75.68 o 
   4   1  12      345.92      406.77     64.80 o 
   5   1  12     2833.70     3045.34    118.40 o 
   6   1  12     1140.46     1054.44     93.10 o 
   7   1  12       18.94      187.32    164.68 o 
 -13   2  12     6652.30     6099.18    299.68 o 
 -12   2  12      567.16      555.40     77.35 o 
 -11   2  12     1842.95     1980.52     97.85 o 
 -10   2  12    12656.70    12865.57    198.15 o 
  -9   2  12       88.77       91.24     42.84 o 
  -8   2  12     7998.08     7906.34    103.61 o 
  -7   2  12    28702.52    28506.74    230.82 o 
  -6   2  12      738.61      827.28     36.98 o 
  -5   2  12     9159.06     9406.66    106.37 o 
  -4   2  12    25530.82    25546.29    198.38 o 
  -3   2  12      218.13      223.97     26.79 o 
  -2   2  12    30818.90    30030.19    235.52 o 
  -1   2  12    18151.02    17828.60    168.45 o 
   0   2  12      225.45      185.30     33.17 o 
   1   2  12    22695.39    22399.30    210.80 o 
   2   2  12     7487.32     7553.23    128.49 o 
   3   2  12      157.37      222.22     55.40 o 
   4   2  12    12850.33    13029.15    208.95 o 
   5   2  12     2173.40     2286.54    107.09 o 
   6   2  12      638.29      705.65    103.31 o 
 -13   3  12       22.67      -19.63    135.26 o 
 -12   3  12     1306.83     1471.26    117.66 o 
 -11   3  12     2187.63     2304.71    140.31 o 
 -10   3  12      940.69     1030.49     85.89 o 
  -9   3  12     1792.10     1785.29     71.35 o 
  -8   3  12     5563.26     5564.19    108.71 o 
  -7   3  12     2068.22     2185.42     73.81 o 
  -6   3  12      469.51      506.10     31.95 o 
  -5   3  12    10411.77    10341.22    106.72 o 
  -4   3  12    11643.26    11861.79    110.75 o 
  -3   3  12      637.06      624.33     31.58 o 
  -2   3  12     7485.04     7499.03     97.11 o 
  -1   3  12     7697.28     7660.77     96.68 o 
   0   3  12     1130.52     1201.72     54.92 o 
   1   3  12     5023.61     5008.94     97.03 o 
   2   3  12     4947.32     5156.89    103.69 o 
   3   3  12      434.73      443.38     55.59 o 
   4   3  12      881.66      855.79     75.41 o 
   5   3  12     1816.95     1913.13    117.13 o 
   6   3  12      616.18      504.12    132.52 o 
 -12   4  12     5753.74     5758.84    241.11 o 
 -11   4  12     3759.59     3923.63    224.93 o 
 -10   4  12       97.41      -31.96     58.60 o 
  -9   4  12    14008.63    13683.30    195.21 o 
  -8   4  12     3123.18     3131.31    123.24 o 
  -7   4  12      323.15      567.89     65.38 o 
  -6   4  12    27624.01    27866.13    223.80 o 
  -5   4  12     8881.24     8900.36    106.63 o 
  -4   4  12      588.99      646.59     34.60 o 
  -3   4  12    24609.90    24498.22    194.45 o 
  -2   4  12      308.06      333.97     32.49 o 
  -1   4  12     2487.24     2418.93     55.81 o 
   0   4  12    19940.48    20672.32    202.65 o 
   1   4  12      271.85      265.28     41.84 o 
   2   4  12     4320.84     4315.25    105.27 o 
   3   4  12    12949.30    13323.74    212.58 o 
   4   4  12      110.73      -19.85     68.24 o 
   5   4  12     3608.39     3592.99    150.78 o 
   6   4  12     4213.31     3902.17    343.09 o 
 -12   5  12      787.86      641.76    136.58 o 
 -11   5  12     1825.98     1871.86    112.39 o 
 -10   5  12      759.30      766.60     76.56 o 
  -9   5  12      865.06      875.54     67.53 o 
  -8   5  12     3845.32     3729.18     96.25 o 
  -7   5  12     1527.08     1552.28     60.70 o 
  -6   5  12      287.71      288.16     36.73 o 
  -5   5  12     6676.22     6698.60     90.31 o 
  -4   5  12     7944.22     8175.55    107.91 o 
  -3   5  12      212.47      176.34     29.07 o 
  -2   5  12     4576.43     4581.42     78.32 o 
  -1   5  12     6293.63     6340.17    103.95 o 
   0   5  12      825.89      826.34     52.26 o 
   1   5  12     2628.29     2720.06     84.26 o 
   2   5  12     3876.85     3759.35    104.99 o 
   3   5  12      513.95      544.40     66.21 o 
   4   5  12      611.06      519.47     78.75 o 
   5   5  12     1982.80     2093.31    156.91 o 
 -11   6  12     1124.39      905.59     99.76 o 
 -10   6  12     6852.98     6321.79    162.56 o 
  -9   6  12      144.10      149.78     60.54 o 
  -8   6  12     4625.47     4586.18    112.19 o 
  -7   6  12    11457.64    11373.95    153.15 o 
  -6   6  12      121.81       90.32     36.25 o 
  -5   6  12     6809.59     7012.88    102.47 o 
  -4   6  12    11749.22    11934.56    134.21 o 
  -3   6  12       76.23      104.86     35.46 o 
  -2   6  12    17175.59    17497.83    200.35 o 
  -1   6  12     7760.13     7723.96    126.90 o 
   0   6  12       94.10      133.55     40.54 o 
   1   6  12    14159.01    13747.55    180.43 o 
   2   6  12     4596.49     4625.14    117.70 o 
   3   6  12      108.90      132.76     62.04 o 
   4   6  12     8013.57     7826.16    201.89 o 
   5   6  12     1385.08     1612.59    154.68 o 
 -10   7  12      297.69      349.30    112.27 o 
  -9   7  12      652.38      634.23     87.02 o 
  -8   7  12     2990.15     2935.94    120.26 o 
  -7   7  12     1421.34     1397.62     72.50 o 
  -6   7  12      534.44      470.08     48.19 o 
  -5   7  12     2279.54     2312.95     82.11 o 
  -4   7  12     3675.45     3761.57     75.51 o 
  -3   7  12       82.47      108.44     40.84 o 
  -2   7  12     2024.22     2157.84     82.29 o 
  -1   7  12     3572.85     3637.21    101.58 o 
   0   7  12      273.39      243.73     68.51 o 
   1   7  12      515.99      555.18     90.29 o 
   2   7  12     3680.85     3852.52    176.04 o 
   3   7  12      852.60      839.97    150.95 o 
   4   7  12      175.92      119.69     94.00 o 
  -9   8  12     7153.03     7031.57    245.84 o 
  -8   8  12     2023.56     2113.08    113.74 o 
  -7   8  12      471.77      570.06     69.36 o 
  -6   8  12    13963.57    13785.72    205.56 o 
  -5   8  12     1516.09     1560.52    102.89 o 
  -4   8  12      679.46      644.21     86.84 o 
  -3   8  12    12457.31    13735.53    324.09 o 
  -2   8  12      481.24      591.32    115.96 o 
  -1   8  12     1378.01     1536.77     99.62 o 
   0   8  12    13669.28    14155.81    307.29 o 
   1   8  12      146.03       82.20     87.47 o 
   2   8  12     1280.75     1318.79    232.84 o 
   3   8  12     6222.54     6762.04    492.90 o 
  -8   9  12     2116.75     2042.21    163.62 o 
  -7   9  12      621.54      745.76    124.33 o 
  -6   9  12      193.38      151.29     76.21 o 
  -5   9  12     1497.27     1452.00    116.53 o 
  -4   9  12     1773.65     1983.01    141.10 o 
  -3   9  12       11.13      -76.17    141.45 o 
  -2   9  12     1828.40     2431.83    304.22 o 
  -1   9  12     1433.97     1297.76    184.15 o 
   0   9  12      126.17      -38.71    152.01 o 
   1   9  12      650.55      536.28    179.74 o 
   2   9  12     1594.03     1575.99    132.75 o 
  -6  10  12       61.78       -4.23     93.82 o 
  -5  10  12     2923.40     3047.33    174.92 o 
  -4  10  12     5783.64     5932.10    364.29 o 
  -3  10  12      179.18      312.15    244.15 o 
  -2  10  12     4805.09     5507.43    307.77 o 
  -1  10  12     3826.99     4089.54    394.32 o 
   0  10  12       73.66       40.69    247.06 o 
 -13   1  13     1724.98     1896.40    199.67 o 
 -12   1  13     2756.93     3030.13    114.78 o 
 -11   1  13     3337.07     3311.31    109.71 o 
 -10   1  13     5028.54     5192.01    108.77 o 
  -9   1  13     4673.77     4732.55     98.49 o 
  -8   1  13     6684.62     6693.44    107.57 o 
  -7   1  13     8210.93     7955.97    116.84 o 
  -6   1  13     6740.48     6469.88     87.41 o 
  -5   1  13     8900.02     8720.37     98.36 o 
  -4   1  13    13498.66    13200.53    125.33 o 
  -3   1  13    11710.67    11406.49    113.91 o 
  -2   1  13     8621.79     8577.65    106.00 o 
  -1   1  13    11985.22    11681.68    131.52 o 
   0   1  13     6410.47     6181.16    103.54 o 
   1   1  13     5760.17     5645.08    107.68 o 
   2   1  13     5829.21     5866.76    116.36 o 
   3   1  13     4933.20     4764.11    119.20 o 
   4   1  13     3359.65     3529.33    116.43 o 
   5   1  13     2986.64     2885.29    120.41 o 
   6   1  13     2093.32     2210.78    185.95 o 
 -13   2  13       14.98     -100.98    123.65 o 
 -12   2  13      181.85      244.17     63.64 o 
 -11   2  13        4.86      -51.37     51.37 o 
 -10   2  13        1.90       56.80     44.83 o 
  -9   2  13      262.41      224.18     44.37 o 
  -8   2  13       88.30       94.54     32.53 o 
  -7   2  13        9.69       23.35     28.89 o 
  -6   2  13      313.09      325.73     31.61 o 
  -5   2  13       95.81       98.58     25.33 o 
  -4   2  13       20.95        6.52     24.13 o 
  -3   2  13      574.51      580.22     33.36 o 
  -2   2  13      148.11      113.35     30.95 o 
  -1   2  13      206.90      258.90     35.72 o 
   0   2  13        0.12        0.44     32.25 o 
   1   2  13       96.84       94.97     40.81 o 
   2   2  13       11.93      -46.97     46.97 o 
   3   2  13        7.83       12.79     57.51 o 
   4   2  13       28.78       89.45     66.28 o 
   5   2  13      114.25       83.99     73.39 o 
   6   2  13        0.11       14.09    133.09 o 
 -13   3  13     2028.51     1720.91    193.78 o 
 -12   3  13     1728.78     1785.34    123.06 o 
 -11   3  13     3551.11     3655.37    149.45 o 
 -10   3  13     3240.77     3335.19    107.70 o 
  -9   3  13     4121.84     4014.67    107.88 o 
  -8   3  13     5030.85     4972.76     93.32 o 
  -7   3  13     5042.05     5075.16     88.02 o 
  -6   3  13     7639.78     7776.60    105.14 o 
  -5   3  13     8191.06     8002.11     98.25 o 
  -4   3  13     5673.08     5675.56     80.53 o 
  -3   3  13     5421.53     5434.56     82.20 o 
  -2   3  13     6621.50     6524.15     93.01 o 
  -1   3  13     4035.09     4140.98     85.75 o 
   0   3  13     7482.58     7619.02    118.65 o 
   1   3  13     4733.80     4941.71    101.72 o 
   2   3  13     3883.25     3939.75    103.25 o 
   3   3  13     3746.45     3756.98    114.90 o 
   4   3  13     2454.49     2711.53    127.57 o 
   5   3  13     1685.35     1878.97    117.43 o 
   6   3  13     1992.10     2268.99    212.84 o 
 -12   4  13        0.34      -37.49    108.39 o 
 -11   4  13       23.80       13.64     70.97 o 
 -10   4  13       28.39       33.64     59.90 o 
  -9   4  13       31.15      -10.38     48.85 o 
  -8   4  13        0.99        1.54     44.07 o 
  -7   4  13        1.46      -26.05     30.76 o 
  -6   4  13       14.35        2.44     33.06 o 
  -5   4  13       78.82      130.94     35.35 o 
  -4   4  13        0.28       18.95     29.92 o 
  -3   4  13      438.10      485.30     43.65 o 
  -2   4  13        0.49       41.55     31.40 o 
  -1   4  13        0.77      -30.37     30.37 o 
   0   4  13        0.31       12.70     39.43 o 
   1   4  13       70.44       79.85     45.25 o 
   2   4  13       55.39       61.66     48.82 o 
   3   4  13       20.45      106.17     67.50 o 
   4   4  13       10.27      -39.29    122.81 o 
   5   4  13        2.97      -22.34    127.78 o 
 -12   5  13     2386.15     2279.46    283.52 o 
 -11   5  13     1254.77     1101.21    104.87 o 
 -10   5  13     2069.77     2078.72    101.69 o 
  -9   5  13     4291.67     4157.81    115.21 o 
  -8   5  13     3150.84     3645.69    312.63 o 
  -7   5  13     5897.65     5763.75    104.30 o 
  -6   5  13     5393.47     5442.01     97.16 o 
  -5   5  13     3110.69     3197.84     74.87 o 
  -4   5  13     4755.10     4819.87     77.91 o 
  -3   5  13     4993.57     4987.17     90.26 o 
  -2   5  13     5812.54     5759.18     96.54 o 
  -1   5  13     5576.06     5505.38    121.51 o 
   0   5  13     4240.26     4195.57    128.56 o 
   1   5  13     4870.39     4744.01    110.13 o 
   2   5  13     3932.05     3943.59    148.48 o 
   3   5  13     1622.39     1828.51    100.26 o 
   4   5  13     2887.18     2885.38    128.77 o 
   5   5  13     2434.16     2665.28    195.95 o 
 -11   6  13       13.49       15.17     81.05 o 
 -10   6  13       18.13      -52.93     69.18 o 
  -9   6  13       42.76      146.71     65.46 o 
  -8   6  13       64.31       74.37     54.12 o 
  -7   6  13       24.12        1.99     45.35 o 
  -6   6  13       50.23      -18.88     39.10 o 
  -5   6  13      316.99      290.13     41.27 o 
  -4   6  13        7.85      -35.09     35.09 o 
  -3   6  13      310.73      342.62     43.03 o 
  -2   6  13       22.19       91.70     42.89 o 
  -1   6  13       55.61       -1.24     48.60 o 
   0   6  13        4.21       44.67     44.12 o 
   1   6  13      129.65      105.05     54.00 o 
   2   6  13       55.86      158.54     58.16 o 
   3   6  13       40.75       -1.83     64.35 o 
   4   6  13       91.17       30.84     74.33 o 
 -10   7  13     2347.05     2520.08    163.84 o 
  -9   7  13     2405.83     2349.32    119.20 o 
  -8   7  13     3573.76     3700.28    138.41 o 
  -7   7  13     1431.21     1440.69     78.01 o 
  -6   7  13     3928.18     3910.99    109.19 o 
  -5   7  13     6737.42     6945.28    160.86 o 
  -4   7  13     2047.69     2013.06     80.43 o 
  -3   7  13     4589.24     4549.25     98.63 o 
  -2   7  13     4486.01     4573.42    118.24 o 
  -1   7  13     1892.80     1937.03     87.92 o 
   0   7  13     3039.40     3080.42    117.17 o 
   1   7  13     3342.32     3575.26    199.99 o 
   2   7  13     1412.23     1620.85    141.09 o 
   3   7  13     2850.71     3063.21    276.47 o 
  -9   8  13      172.80      143.72     90.85 o 
  -8   8  13        7.54      -58.49     64.81 o 
  -7   8  13       42.20       20.61     56.91 o 
  -6   8  13      303.12      274.13     58.31 o 
  -5   8  13       61.34       48.89     54.29 o 
  -4   8  13        1.71      -15.77     74.16 o 
  -3   8  13      346.99      392.62     87.43 o 
  -2   8  13       23.11       16.58     67.03 o 
  -1   8  13        1.21      -39.23     74.86 o 
   0   8  13        0.53      -27.83    123.17 o 
   1   8  13      225.56      102.86    109.37 o 
   2   8  13       45.99     -147.98    147.98 o 
  -8   9  13     1739.35     1560.96    155.13 o 
  -7   9  13     3599.46     3729.52    166.95 o 
  -6   9  13     1942.76     2039.84    136.45 o 
  -5   9  13     1394.48     1472.29    120.73 o 
  -4   9  13     5476.58     6598.65    483.39 o 
  -3   9  13     3080.70     3402.04    193.08 o 
  -2   9  13     2403.47     2819.29    216.92 o 
  -1   9  13     4856.80     4935.34    297.36 o 
   0   9  13     1848.82     2250.57    234.19 o 
   1   9  13     1796.40     1819.88    195.11 o 
  -5  10  13        4.00     -109.77    109.77 o 
  -4  10  13        0.55      119.31    140.32 o 
  -3  10  13      421.80      545.36    163.14 o 
  -2  10  13       45.84      -51.86    147.97 o 
  -1  10  13       15.61      -82.35    210.24 o 
 -13   0  14     2772.17     3527.61    446.64 o 
 -12   0  14      135.89       56.49    106.08 o 
 -11   0  14    12340.20    12682.60    328.28 o 
 -10   0  14     2722.66     2715.53    165.50 o 
  -9   0  14      117.21      138.93     65.07 o 
  -8   0  14    18392.16    18577.12    272.93 o 
  -7   0  14     3057.30     3298.92    115.12 o 
  -6   0  14      495.28      483.01     80.66 o 
  -5   0  14    41471.69    40617.75    450.86 o 
  -4   0  14     2346.66     2387.33     83.22 o 
  -3   0  14     1109.51     1123.84     62.49 o 
  -2   0  14    33142.88    32316.14    387.16 o 
  -1   0  14      278.74      286.10     61.10 o 
   0   0  14     3315.80     3415.28    128.27 o 
   1   0  14    16464.21    16264.10    294.20 o 
   2   0  14      894.20      972.42     98.71 o 
   3   0  14     6969.58     7124.86    344.03 o 
   4   0  14     7071.77     7684.75    258.87 o 
   5   0  14       67.56      182.54    134.57 o 
   6   0  14     4979.54     5064.34    727.13 o 
 -13   1  14     1693.70     1905.55    200.62 o 
 -12   1  14      355.21      346.93     72.52 o 
 -11   1  14     1846.37     1834.94     99.98 o 
 -10   1  14     2894.38     2957.27     94.42 o 
  -9   1  14     1258.75     1246.50     68.64 o 
  -8   1  14      561.77      569.72     44.22 o 
  -7   1  14     5525.91     5535.64    100.17 o 
  -6   1  14     2550.69     2824.52     75.92 o 
  -5   1  14      138.04      190.39     31.64 o 
  -4   1  14     6619.94     6706.38     93.36 o 
  -3   1  14    12513.85    12363.86    131.83 o 
  -2   1  14      674.02      697.95     45.27 o 
  -1   1  14     3819.44     3730.33     84.89 o 
   0   1  14     5147.06     5062.75    100.12 o 
   1   1  14     3497.38     3398.33    104.83 o 
   2   1  14     1078.45     1126.24     66.68 o 
   3   1  14     4282.44     4196.47    156.09 o 
   4   1  14     1868.30     1774.85     98.75 o 
   5   1  14      225.01      253.63     79.00 o 
 -13   2  14     1289.18     1118.98    221.52 o 
 -12   2  14     7381.58     7449.20    255.13 o 
 -11   2  14      105.19       73.17     55.52 o 
 -10   2  14     3908.31     4076.81    107.06 o 
  -9   2  14    16496.50    16710.33    213.58 o 
  -8   2  14      326.80      444.75     55.02 o 
  -7   2  14    12927.37    12860.13    153.84 o 
  -6   2  14    18169.11    17991.39    184.33 o 
  -5   2  14      132.27      104.23     29.22 o 
  -4   2  14    22729.15    22492.83    197.53 o 
  -3   2  14    14708.64    14421.97    142.49 o 
  -2   2  14      194.11      213.86     36.30 o 
  -1   2  14    28662.21    28147.29    252.92 o 
   0   2  14    10538.95    10510.38    150.31 o 
   1   2  14      179.10      111.01     47.89 o 
   2   2  14    16221.89    16381.25    217.05 o 
   3   2  14     1913.38     1900.46     94.45 o 
   4   2  14      280.55      374.12     75.57 o 
   5   2  14     9672.21    10234.99    287.12 o 
 -13   3  14      767.81      681.55    155.32 o 
 -12   3  14      544.36      275.63     85.44 o 
 -11   3  14      791.24      855.45     84.77 o 
 -10   3  14     2273.62     2375.33     92.41 o 
  -9   3  14     3169.92     3104.43     88.46 o 
  -8   3  14      843.16      856.23     50.93 o 
  -7   3  14     4637.01     4595.62     91.98 o 
  -6   3  14     7426.55     7321.50    105.79 o 
  -5   3  14       63.18       65.24     30.07 o 
  -4   3  14     7374.17     7303.05    100.33 o 
  -3   3  14    10373.63    10189.49    123.28 o 
  -2   3  14        6.21      -18.66     32.75 o 
  -1   3  14     3216.35     3234.66     85.88 o 
   0   3  14     5806.84     5894.31    110.38 o 
   1   3  14     1722.59     1659.26     72.19 o 
   2   3  14     1040.73     1157.32     71.71 o 
   3   3  14     2745.00     2609.35    122.17 o 
   4   3  14     2169.04     2285.89    122.44 o 
   5   3  14       84.21      162.87    126.03 o 
 -12   4  14      228.18      157.09    117.22 o 
 -11   4  14     8173.63     8112.83    198.81 o 
 -10   4  14     4193.48     4240.81    131.34 o 
  -9   4  14      214.14      183.76     51.04 o 
  -8   4  14    14244.90    14378.55    186.97 o 
  -7   4  14     1491.17     1576.58     61.01 o 
  -6   4  14     1240.34     1354.98     63.29 o 
  -5   4  14    20755.55    20909.40    217.52 o 
  -4   4  14      243.57      345.14     43.68 o 
  -3   4  14     4010.68     3946.52     85.32 o 
  -2   4  14    25697.56    25855.51    243.28 o 
  -1   4  14      216.63      206.85     41.52 o 
   0   4  14     2018.39     1989.64     88.94 o 
   1   4  14    14758.60    14985.67    202.20 o 
   2   4  14      320.15      372.46     61.35 o 
   3   4  14     4292.54     4430.63    156.59 o 
   4   4  14     7310.08     7474.63    202.81 o 
   5   4  14       83.68       68.65    165.15 o 
 -12   5  14      314.85      121.28    118.40 o 
 -11   5  14      741.99      724.27     96.46 o 
 -10   5  14     2039.77     2029.41    138.72 o 
  -9   5  14     1382.05     1338.09     79.35 o 
  -8   5  14      648.93      660.54     62.75 o 
  -7   5  14     4073.80     3976.79     97.58 o 
  -6   5  14     4188.11     4239.46     93.09 o 
  -5   5  14       35.89       78.05     41.61 o 
  -4   5  14     5065.41     4810.18     83.73 o 
  -3   5  14     5262.89     5064.91     93.66 o 
  -2   5  14        6.08       15.30     39.13 o 
  -1   5  14     2275.88     2289.82     84.83 o 
   0   5  14     4063.52     4014.04    144.43 o 
   1   5  14     1150.60     1035.02     70.51 o 
   2   5  14      764.17      850.67     90.13 o 
   3   5  14     1957.31     1841.06    112.01 o 
   4   5  14     1419.60     1675.20    147.44 o 
 -11   6  14      170.99      335.23     91.38 o 
 -10   6  14     2808.49     2921.65    125.43 o 
  -9   6  14    10676.18    10728.06    201.48 o 
  -8   6  14      170.93      189.64     58.01 o 
  -7   6  14     6357.22     6454.40    132.03 o 
  -6   6  14    10881.04    11079.62    161.48 o 
  -5   6  14       71.94      175.47     43.56 o 
  -4   6  14    10958.11    10894.50    141.84 o 
  -3   6  14     8149.37     8389.98    126.07 o 
  -2   6  14       73.53      107.90     57.34 o 
  -1   6  14    12009.58    12029.74    175.45 o 
   0   6  14     5447.20     5333.83    120.91 o 
   1   6  14      217.49      174.29     59.80 o 
   2   6  14     8686.71     8428.74    234.81 o 
   3   6  14      884.31      882.59    120.30 o 
   4   6  14      328.34      377.79     86.63 o 
 -10   7  14     1243.30     1257.98    138.70 o 
  -9   7  14      311.16      285.23     91.22 o 
  -8   7  14      136.67      152.08     74.13 o 
  -7   7  14     2673.92     2554.18    113.37 o 
  -6   7  14     1201.38     1203.10     66.49 o 
  -5   7  14       22.48      -35.35     48.81 o 
  -4   7  14     2373.48     2415.97     82.33 o 
  -3   7  14     3361.10     3531.42     87.54 o 
  -2   7  14      358.51      428.76     56.95 o 
  -1   7  14     1277.58     1394.30     88.14 o 
   0   7  14     2571.44     2650.55    147.52 o 
   1   7  14     1250.99     1463.67    153.69 o 
   2   7  14      536.88      390.25    117.85 o 
   3   7  14     1851.18     1912.61    240.00 o 
  -9   8  14       89.63      -64.11     98.27 o 
  -8   8  14     7259.37     6870.49    168.18 o 
  -7   8  14     1408.42     1386.20     84.89 o 
  -6   8  14      535.54      557.33     67.06 o 
  -5   8  14    12578.49    12897.14    257.92 o 
  -4   8  14      765.17      942.92    109.64 o 
  -3   8  14     1054.14     1219.61    113.25 o 
  -2   8  14    11451.16    12156.01    230.72 o 
  -1   8  14      219.21      190.77     87.09 o 
   0   8  14     1614.52     1582.14    126.68 o 
   1   8  14     6291.08     6974.01    259.57 o 
   2   8  14      282.51      167.03    168.28 o 
  -8   9  14        5.41      -44.57    189.90 o 
  -7   9  14     1414.96     1458.24    127.89 o 
  -6   9  14     1126.55     1180.90    119.72 o 
  -5   9  14        6.52       28.99    109.70 o 
  -4   9  14     1584.11     1872.04    145.44 o 
  -3   9  14     2454.53     2899.52    272.63 o 
  -2   9  14      197.61      245.16    116.03 o 
  -1   9  14      584.75      553.19    169.94 o 
   0   9  14     1846.62     1872.14    226.82 o 
  -4  10  14     4920.85     5697.85    498.96 o 
  -3  10  14     2755.05     2593.63    351.70 o 
 -13   1  15     1867.23     2020.21    259.98 o 
 -12   1  15     2093.96     2220.81    108.97 o 
 -11   1  15     2443.18     2642.44    109.92 o 
 -10   1  15     3632.17     3794.14    106.70 o 
  -9   1  15     4142.63     4208.12     98.30 o 
  -8   1  15     6176.63     5951.11    106.92 o 
  -7   1  15     5820.19     5702.07    105.04 o 
  -6   1  15     6251.98     6164.24    106.57 o 
  -5   1  15     5455.00     5328.77     89.24 o 
  -4   1  15     7003.69     6922.47    100.18 o 
  -3   1  15     6246.51     6603.53    103.78 o 
  -2   1  15     6341.16     6070.39    104.95 o 
  -1   1  15     8529.72     8459.47    125.78 o 
   0   1  15     5885.75     5960.31    116.46 o 
   1   1  15     4117.23     4239.64    106.84 o 
   2   1  15     4087.04     3852.79    110.43 o 
   3   1  15     3625.92     3570.80    128.67 o 
   4   1  15     1966.27     2056.50    108.48 o 
   5   1  15     2586.86     2615.45    527.86 o 
 -13   2  15        1.01      -35.56    121.14 o 
 -12   2  15        2.93      -37.73     64.39 o 
 -11   2  15        4.93        1.11     59.43 o 
 -10   2  15      103.00      124.61     50.44 o 
  -9   2  15       36.10       17.86     45.34 o 
  -8   2  15       12.43       13.51     37.25 o 
  -7   2  15        4.11        6.99     33.45 o 
  -6   2  15       26.28       31.63     33.00 o 
  -5   2  15        6.86       24.46     30.23 o 
  -4   2  15        2.17       -2.30     30.85 o 
  -3   2  15      718.73      764.72     43.96 o 
  -2   2  15      134.36      148.38     38.36 o 
  -1   2  15        1.80       69.85     38.97 o 
   0   2  15        4.92       -4.58     42.21 o 
   1   2  15       13.86       35.68     51.53 o 
   2   2  15        6.79       18.91     59.49 o 
   3   2  15       27.25      -51.05     64.94 o 
   4   2  15        8.70      -42.41     72.08 o 
   5   2  15        0.53      -36.25    123.53 o 
 -12   3  15     2321.71     2148.61    130.14 o 
 -11   3  15     3266.58     3404.46    121.25 o 
 -10   3  15     4125.37     4197.67    117.62 o 
  -9   3  15     4005.48     4783.14    245.75 o 
  -8   3  15     3386.18     3360.20     94.25 o 
  -7   3  15     5805.87     5939.64    108.92 o 
  -6   3  15     4845.63     4766.51    101.01 o 
  -5   3  15     7514.54     7483.15    109.37 o 
  -4   3  15     7290.32     7061.57    108.18 o 
  -3   3  15     5808.51     5831.00    116.09 o 
  -2   3  15     6654.83     6561.04    120.06 o 
  -1   3  15     3931.76     3907.60     99.61 o 
   0   3  15     3381.44     3407.35    108.99 o 
   1   3  15     4879.33     4745.25    117.39 o 
   2   3  15     3944.39     3938.95    126.62 o 
   3   3  15     2202.32     2372.15    126.88 o 
   4   3  15     2923.78     3266.39    180.81 o 
   5   3  15     1390.48     1307.96    225.74 o 
 -12   4  15       13.95      -73.71    110.92 o 
 -11   4  15       59.73       97.64     65.98 o 
 -10   4  15       22.99       44.01     56.79 o 
  -9   4  15       37.66       92.07     52.37 o 
  -8   4  15      347.06      244.48     50.61 o 
  -7   4  15        1.77       -9.20     41.88 o 
  -6   4  15      437.00      370.91     50.50 o 
  -5   4  15       21.04      -30.33     39.60 o 
  -4   4  15       91.78       80.70     42.51 o 
  -3   4  15       20.94       61.97     39.51 o 
  -2   4  15       68.28      126.57     41.81 o 
  -1   4  15      105.57      163.00     44.99 o 
   0   4  15      117.64      138.58     49.82 o 
   1   4  15        0.42       38.58     54.83 o 
   2   4  15       29.11       13.50     58.56 o 
   3   4  15        0.42      -76.64     76.64 o 
   4   4  15       12.86      -17.03    126.73 o 
 -12   5  15     2613.58     2266.00    186.97 o 
 -11   5  15     3243.14     3098.74    143.53 o 
 -10   5  15     1950.02     1884.87    108.26 o 
  -9   5  15     4658.93     4550.86    134.39 o 
  -8   5  15     4845.57     4641.12    113.22 o 
  -7   5  15     3968.09     3942.48    102.85 o 
  -6   5  15     7406.08     7143.29    134.06 o 
  -5   5  15     6219.82     6265.25    113.44 o 
  -4   5  15     3936.34     4136.68     97.11 o 
  -3   5  15     7230.72     7205.50    135.15 o 
  -2   5  15     4077.24     4488.98    118.99 o 
  -1   5  15     3217.58     3088.84     96.91 o 
   0   5  15     5638.80     5592.97    135.81 o 
   1   5  15     2680.62     2615.72    109.75 o 
   2   5  15     2026.21     1945.02    113.58 o 
   3   5  15     2465.28     2499.60    128.86 o 
   4   5  15     1816.20     1364.69    224.31 o 
 -11   6  15       72.07       87.07     89.61 o 
 -10   6  15       45.60      -34.37     71.83 o 
  -9   6  15       71.91       65.63     66.90 o 
  -8   6  15      345.91      278.60     63.69 o 
  -7   6  15        0.04      -54.55     54.55 o 
  -6   6  15      141.67      143.95     54.27 o 
  -5   6  15        1.16      -19.95     42.47 o 
  -4   6  15       97.97      158.85     46.08 o 
  -3   6  15       64.14      -19.92     48.31 o 
  -2   6  15       49.13       44.47     54.16 o 
  -1   6  15      464.66      315.96     58.87 o 
   0   6  15        9.58       40.55     56.00 o 
   1   6  15        2.76       46.29     64.53 o 
   2   6  15       83.08       65.71     69.76 o 
   3   6  15        0.86      -49.79     75.06 o 
 -10   7  15     3212.62     3329.12    188.40 o 
  -9   7  15     1446.33     1528.32    122.88 o 
  -8   7  15     2169.56     2171.26    117.07 o 
  -7   7  15     3647.79     3580.89    108.39 o 
  -6   7  15     2024.16     2200.49     96.34 o 
  -5   7  15     2633.73     2545.12     92.04 o 
  -4   7  15     4400.27     4260.35    109.04 o 
  -3   7  15     2269.20     2253.83     83.78 o 
  -2   7  15     3403.05     3391.38    104.03 o 
  -1   7  15     3199.72     3139.53    174.61 o 
   0   7  15     1586.63     1666.46    133.79 o 
   1   7  15     3202.24     3074.65    169.66 o 
   2   7  15     1961.35     1825.70    175.78 o 
  -9   8  15       17.77        6.37    122.63 o 
  -8   8  15      126.97       82.54     67.57 o 
  -7   8  15        2.61      -49.90     60.74 o 
  -6   8  15       22.51       59.96     83.76 o 
  -5   8  15        2.49       59.02     74.48 o 
  -4   8  15       51.46      139.08     90.45 o 
  -3   8  15      129.93       93.55     66.60 o 
  -2   8  15      172.40      133.63     90.69 o 
  -1   8  15      364.45      267.20     94.26 o 
   0   8  15        5.83        0.01     92.50 o 
   1   8  15       26.60      -87.09    150.73 o 
  -7   9  15     1283.78     1366.17    136.33 o 
  -6   9  15     3048.15     3060.02    145.06 o 
  -5   9  15     1920.82     2393.32    137.38 o 
  -4   9  15     1349.16     1721.35    143.02 o 
  -3   9  15     2811.50     3163.67    227.82 o 
  -2   9  15     1819.52     2006.92    241.49 o 
  -1   9  15     2389.29     2105.94    202.87 o 
 -13   0  16     4463.60     3971.34    416.61 o 
 -12   0  16     2780.26     2419.01    282.99 o 
 -11   0  16       99.94       14.21     80.53 o 
 -10   0  16    13790.09    13991.42    319.06 o 
  -9   0  16     4299.02     4557.28    153.57 o 
  -8   0  16      225.30      298.46     79.57 o 
  -7   0  16    17713.66    17923.01    294.65 o 
  -6   0  16      735.01      841.71     92.76 o 
  -5   0  16      403.26      529.20     59.97 o 
  -4   0  16    28361.55    27787.52    379.64 o 
  -3   0  16     2573.54     2623.26    113.96 o 
  -2   0  16     2364.19     2261.93    109.45 o 
  -1   0  16    16562.37    16564.33    357.00 o 
   0   0  16      104.27      258.20     77.85 o 
   1   0  16     4611.47     4639.47    176.86 o 
   2   0  16    12922.40    13258.24    290.83 o 
   3   0  16       70.88       58.97    102.12 o 
   4   0  16     3293.22     2963.71    284.14 o 
 -13   1  16      809.54      830.31    198.67 o 
 -12   1  16     1331.67     1490.42     97.83 o 
 -11   1  16      122.63       33.53     59.24 o 
 -10   1  16      447.78      407.01     55.52 o 
  -9   1  16     2790.71     2704.26     92.52 o 
  -8   1  16     5358.86     5452.67    115.41 o 
  -7   1  16      356.39      381.16     60.16 o 
  -6   1  16    10914.85    10734.90    148.90 o 
  -5   1  16     2692.60     2778.38     77.17 o 
  -4   1  16      282.70      308.70     38.84 o 
  -3   1  16     4534.97     4468.44     87.92 o 
  -2   1  16     6730.88     6420.96    112.11 o 
  -1   1  16      822.63      674.22     55.99 o 
   0   1  16     4232.23     4129.65    105.19 o 
   1   1  16     4425.51     4565.61    117.48 o 
   2   1  16      823.57      835.73     79.17 o 
   3   1  16      772.54      801.52     85.52 o 
   4   1  16      977.50      990.30    128.78 o 
 -13   2  16      649.34      373.03    171.73 o 
 -12   2  16     1706.33     1819.03    105.49 o 
 -11   2  16     9689.73     9670.30    217.56 o 
 -10   2  16      202.25      234.36     56.08 o 
  -9   2  16     4228.39     4288.88    112.65 o 
  -8   2  16    15970.75    16333.92    210.88 o 
  -7   2  16      220.68      276.02     41.36 o 
  -6   2  16    13717.23    13920.14    162.98 o 
  -5   2  16    16998.30    16777.63    172.15 o 
  -4   2  16      268.47      200.19     38.75 o 
  -3   2  16    12213.41    12169.87    141.26 o 
  -2   2  16     9745.85     9508.28    134.32 o 
  -1   2  16      124.95      160.29     45.71 o 
   0   2  16    13954.93    14288.08    199.91 o 
   1   2  16     3028.98     3195.11    104.45 o 
   2   2  16       97.21       38.42     63.59 o 
   3   2  16     9761.27    10396.49    199.99 o 
   4   2  16     1554.81     1593.37    165.40 o 
 -12   3  16     1875.46     1596.17    150.71 o 
 -11   3  16       71.08       55.30     66.34 o 
 -10   3  16      497.71      539.09     69.32 o 
  -9   3  16     3691.61     3666.34    110.69 o 
  -8   3  16     1715.27     1940.27     87.03 o 
  -7   3  16      996.00      948.61     63.22 o 
  -6   3  16     6529.79     6495.31    125.22 o 
  -5   3  16     1096.20     1130.99     59.61 o 
  -4   3  16        8.27       42.69     39.46 o 
  -3   3  16     2244.34     2210.68     75.30 o 
  -2   3  16     3638.32     3522.24    100.02 o 
  -1   3  16     1282.19     1206.68     69.04 o 
   0   3  16      954.37     1067.79     69.36 o 
   1   3  16     3857.39     4006.60    120.19 o 
   2   3  16      604.78      665.23     79.33 o 
   3   3  16      106.66      -10.48     91.00 o 
   4   3  16     1307.48     1592.47    258.19 o 
 -12   4  16     2958.60     2717.75    182.52 o 
 -11   4  16      165.93      126.15     68.59 o 
 -10   4  16     8957.48     8822.70    244.53 o 
  -9   4  16     3118.43     2962.74    112.36 o 
  -8   4  16      872.76      913.56     66.41 o 
  -7   4  16    15873.98    15625.06    209.81 o 
  -6   4  16     1687.33     2046.31    207.78 o 
  -5   4  16      932.50     1007.40     61.35 o 
  -4   4  16    25154.28    24967.14    264.50 o 
  -3   4  16     1053.44     1133.48     64.55 o 
  -2   4  16     2446.34     2433.91     81.74 o 
  -1   4  16    17468.68    17802.65    227.48 o 
   0   4  16      443.05      431.09     60.63 o 
   1   4  16     4241.48     4416.73    126.58 o 
   2   4  16     9567.36     9993.50    243.77 o 
   3   4  16       84.55      137.46     98.40 o 
 -11   5  16      171.75      138.69     94.69 o 
 -10   5  16      295.19      283.52     75.49 o 
  -9   5  16     2783.10     2678.54    150.85 o 
  -8   5  16     1715.68     1637.17    112.99 o 
  -7   5  16      452.77      445.69     60.42 o 
  -6   5  16     5067.57     5144.22    123.66 o 
  -5   5  16     1324.94     1286.68     67.31 o 
  -4   5  16        5.70       89.16     47.63 o 
  -3   5  16     2597.36     2673.40     94.79 o 
  -2   5  16     3179.02     3351.07    113.31 o 
  -1   5  16      834.88      797.79     75.80 o 
   0   5  16     1118.89     1019.50     84.25 o 
   1   5  16     2593.53     2700.86    138.12 o 
   2   5  16      365.08      345.47     87.27 o 
   3   5  16      188.27      -50.40    142.36 o 
 -11   6  16     6543.13     5852.57    209.88 o 
 -10   6  16      109.95      256.99     79.57 o 
  -9   6  16     3365.31     3175.36    139.79 o 
  -8   6  16     9704.16     9460.00    175.02 o 
  -7   6  16      229.53       85.39     76.90 o 
  -6   6  16     8236.88     8036.00    166.10 o 
  -5   6  16    10201.56    10343.40    171.34 o 
  -4   6  16       93.13       33.58     52.88 o 
  -3   6  16     8600.74     8406.57    175.86 o 
  -2   6  16     6084.12     6328.83    142.87 o 
  -1   6  16      110.02      121.86     61.24 o 
   0   6  16     9418.18     9434.61    183.78 o 
   1   6  16     2156.35     2122.42    130.01 o 
   2   6  16       86.83       -9.17     75.38 o 
 -10   7  16      257.84      163.62    109.38 o 
  -9   7  16     1208.45     1124.53    112.34 o 
  -8   7  16     2256.87     2130.47    136.90 o 
  -7   7  16      109.91      134.49     64.21 o 
  -6   7  16     3537.58     3382.45    104.86 o 
  -5   7  16     1510.51     1542.81     86.55 o 
  -4   7  16       60.55       47.26     53.37 o 
  -3   7  16     2227.30     2322.14     94.15 o 
  -2   7  16     2971.76     3010.37    104.46 o 
  -1   7  16      198.57      151.68     72.46 o 
   0   7  16     1585.35     1484.70    137.45 o 
   1   7  16     1722.99     1641.77    171.60 o 
  -8   8  16       98.90       98.50     81.81 o 
  -7   8  16     6535.31     6318.28    164.18 o 
  -6   8  16      635.04      721.14     70.92 o 
  -5   8  16      452.86      543.83    182.76 o 
  -4   8  16     9228.86     9606.62    317.55 o 
  -3   8  16     1078.87     1273.62     92.52 o 
  -2   8  16     1281.76     1472.70     99.81 o 
  -1   8  16     6348.55     6525.30    211.55 o 
   0   8  16      160.80       24.71    153.86 o 
  -6   9  16     1606.30     1497.90    125.06 o 
  -5   9  16      621.46      935.01    133.31 o 
  -4   9  16       76.81      215.02    184.53 o 
  -3   9  16      815.33      832.60    236.96 o 
  -2   9  16     1360.38     1450.88    148.35 o 
 -13   1  17     2729.74     2632.41    275.89 o 
 -12   1  17     2154.19     2254.56    113.35 o 
 -11   1  17     3105.78     3049.84    120.25 o 
 -10   1  17     3971.64     4426.64    129.54 o 
  -9   1  17     3156.93     3371.36     97.87 o 
  -8   1  17     4581.13     4506.67    110.94 o 
  -7   1  17     5690.81     5460.29    116.32 o 
  -6   1  17     6255.14     6431.66    111.58 o 
  -5   1  17     5487.40     5510.48    101.26 o 
  -4   1  17     5383.55     5268.20     96.22 o 
  -3   1  17     3918.03     3799.12     88.27 o 
  -2   1  17     4818.27     4740.35    109.58 o 
  -1   1  17     3706.51     3834.31    108.31 o 
   0   1  17     3511.77     3489.11     99.98 o 
   1   1  17     3620.49     3635.46    114.92 o 
   2   1  17     2585.64     2725.08    113.52 o 
   3   1  17     1985.34     1880.72    106.00 o 
   4   1  17     1725.28     1817.15    210.95 o 
 -13   2  17        0.93      113.33    170.88 o 
 -12   2  17       24.98       84.25     85.90 o 
 -11   2  17      300.29      227.29     63.58 o 
 -10   2  17        6.28       61.46     52.89 o 
  -9   2  17       40.43       58.89     50.96 o 
  -8   2  17       20.81      -19.81     47.42 o 
  -7   2  17       56.95       22.38     40.13 o 
  -6   2  17       41.50       37.56     39.03 o 
  -5   2  17      630.02      656.04     49.22 o 
  -4   2  17       12.29       11.22     37.57 o 
  -3   2  17        6.06       41.24     38.02 o 
  -2   2  17      203.21      253.70     49.30 o 
  -1   2  17        9.46      -13.30     51.61 o 
   0   2  17       34.43        2.80     55.47 o 
   1   2  17       11.97       90.02     60.47 o 
   2   2  17       58.33       82.70     70.94 o 
   3   2  17       19.19      -43.24     90.36 o 
   4   2  17        8.38      174.39    242.21 o 
 -12   3  17     2308.50     2391.90    212.58 o 
 -11   3  17     2486.69     2552.12    120.58 o 
 -10   3  17     2993.28     3113.24    117.19 o 
  -9   3  17     5010.12     5036.30    128.75 o 
  -8   3  17     3752.34     4054.81    121.81 o 
  -7   3  17     4725.22     4603.04    115.97 o 
  -6   3  17     4327.92     4351.70    107.79 o 
  -5   3  17     4323.22     4393.31    104.96 o 
  -4   3  17     6168.33     6213.16    122.34 o 
  -3   3  17     7297.41     7012.61    133.42 o 
  -2   3  17     3978.66     3830.10    116.23 o 
  -1   3  17     5435.17     5584.43    128.29 o 
   0   3  17     4306.68     4430.58    151.88 o 
   1   3  17     2814.25     2845.82    115.35 o 
   2   3  17     3449.44     3500.35    143.61 o 
   3   3  17     2310.11     2343.07    355.62 o 
 -12   4  17        1.85       51.01    112.91 o 
 -11   4  17      108.24       -6.25     74.73 o 
 -10   4  17        1.89      -25.25     67.99 o 
  -9   4  17        7.19      -34.31     59.53 o 
  -8   4  17        4.18      -29.20     57.95 o 
  -7   4  17       19.48       84.73     57.33 o 
  -6   4  17      109.42      110.51     59.83 o 
  -5   4  17        6.68      -33.24     50.27 o 
  -4   4  17       25.51       89.54     49.09 o 
  -3   4  17       45.70       20.70     47.48 o 
  -2   4  17        1.06       90.56     49.19 o 
  -1   4  17        2.18      -49.75     54.01 o 
   0   4  17      142.61      239.53     61.85 o 
   1   4  17       39.75      -42.85     62.14 o 
   2   4  17       10.11       41.07     80.32 o 
   3   4  17       43.74       46.45    128.64 o 
 -11   5  17     2376.21     2257.42    166.07 o 
 -10   5  17     2574.89     2495.31    123.40 o 
  -9   5  17     2606.15     2689.64    119.69 o 
  -8   5  17     4657.66     4722.11    144.09 o 
  -7   5  17     3599.26     3610.17    103.74 o 
  -6   5  17     3232.67     3010.29    105.52 o 
  -5   5  17     6210.92     6070.27    135.28 o 
  -4   5  17     3289.86     3322.50    113.84 o 
  -3   5  17     3431.85     3503.02    115.89 o 
  -2   5  17     5529.99     5808.83    146.10 o 
  -1   5  17     3587.43     3578.23    126.89 o 
   0   5  17     2974.29     3180.77    172.00 o 
   1   5  17     2598.57     2325.16    179.51 o 
   2   5  17     1361.14     1223.42    149.20 o 
 -11   6  17       27.95       83.39     99.42 o 
 -10   6  17        9.65      -81.79     81.79 o 
  -9   6  17       45.98      168.87     74.17 o 
  -8   6  17        0.34       11.91     66.14 o 
  -7   6  17       38.91       94.07     92.52 o 
  -6   6  17      219.83      216.34     78.79 o 
  -5   6  17        2.87      -60.54     66.91 o 
  -4   6  17      255.43      362.36     72.47 o 
  -3   6  17       94.36      185.49     71.94 o 
  -2   6  17       20.68      -20.83     59.66 o 
  -1   6  17        7.18      -29.15     60.02 o 
   0   6  17      232.89      270.23     72.55 o 
   1   6  17        3.12      -73.92     73.92 o 
   2   6  17      119.22      161.73    101.41 o 
  -9   7  17     3070.61     2763.32    166.63 o 
  -8   7  17     1811.16     1723.83    101.46 o 
  -7   7  17     1814.51     1692.48    100.98 o 
  -6   7  17     4015.55     3595.13    112.44 o 
  -5   7  17     1938.96     1802.05    133.79 o 
  -4   7  17     3623.25     3645.95    123.24 o 
  -3   7  17     3798.74     3753.28    165.45 o 
  -2   7  17     2010.10     1814.65     96.99 o 
  -1   7  17     2337.70     2113.56    102.18 o 
   0   7  17     2344.61     2405.53    167.57 o 
  -8   8  17       35.00      -81.39     81.39 o 
  -7   8  17       75.56      -27.18     66.56 o 
  -6   8  17      331.21      456.64     74.63 o 
  -5   8  17      308.94      174.44     94.74 o 
  -4   8  17      128.49      193.19     79.98 o 
  -3   8  17       85.06        2.53     74.07 o 
  -2   8  17       39.01       -0.31    108.83 o 
  -1   8  17       17.86      -63.26    118.52 o 
 -13   0  18       62.39     -224.77    224.77 o 
 -12   0  18     5697.44     5824.51    398.68 o 
 -11   0  18     3237.89     3815.46    224.62 o 
 -10   0  18      800.85      642.79     93.22 o 
  -9   0  18    16239.98    16091.71    299.70 o 
  -8   0  18     3781.65     3743.27    277.73 o 
  -7   0  18     1950.93     2003.43    170.47 o 
  -6   0  18    17986.58    17623.54    312.13 o 
  -5   0  18      778.41      827.73     85.39 o 
  -4   0  18     3146.64     3022.81    129.55 o 
  -3   0  18    22741.05    21436.48    340.43 o 
  -2   0  18      103.11      262.18     81.57 o 
  -1   0  18     5562.37     5432.32    190.58 o 
   0   0  18    15550.15    15885.75    320.43 o 
   1   0  18       70.83       70.74     91.06 o 
   2   0  18     3706.97     3763.89    194.94 o 
   3   0  18     5291.16     5469.20    521.24 o 
 -13   1  18      336.40      217.08    170.80 o 
 -12   1  18      171.64       34.31     92.95 o 
 -11   1  18     4556.50     4753.18    145.76 o 
 -10   1  18      855.81      999.93     78.83 o 
  -9   1  18      402.57      360.64     57.07 o 
  -8   1  18     3127.92     3119.54    100.69 o 
  -7   1  18     3201.72     3250.10    101.29 o 
  -6   1  18        5.81      -41.03     41.03 o 
  -5   1  18     3805.52     3763.55     97.85 o 
  -4   1  18     6351.42     6539.36    118.79 o 
  -3   1  18      488.17      556.15     52.41 o 
  -2   1  18     3250.08     3314.00     97.96 o 
  -1   1  18     4923.96     4703.23    148.78 o 
   0   1  18      593.61      639.64     69.06 o 
   1   1  18      124.85      144.99     67.15 o 
   2   1  18     2980.28     2789.08    117.00 o 
   3   1  18      853.99      738.96    168.84 o 
 -12   2  18      276.42      382.50    118.44 o 
 -11   2  18     3159.96     3295.39    134.95 o 
 -10   2  18     9493.34     9678.82    219.45 o 
  -9   2  18      120.00      153.30     54.19 o 
  -8   2  18     6680.47     6799.25    157.51 o 
  -7   2  18    12480.39    12541.78    169.45 o 
  -6   2  18       94.66      104.92     43.40 o 
  -5   2  18    12034.30    11865.33    150.32 o 
  -4   2  18     8850.31     8582.72    130.04 o 
  -3   2  18      187.35      218.77     46.51 o 
  -2   2  18    14032.69    14000.21    202.02 o 
  -1   2  18     4208.14     4461.17    122.65 o 
   0   2  18      116.16       27.16     59.88 o 
   1   2  18     9113.01     9537.70    233.98 o 
   2   2  18     1335.37     1350.32    101.13 o 
   3   2  18      250.59      204.14    259.49 o 
 -12   3  18      192.34      135.61    126.92 o 
 -11   3  18     3466.94     3450.44    150.72 o 
 -10   3  18      652.09      800.64     79.64 o 
  -9   3  18      535.50      575.54     72.03 o 
  -8   3  18     3777.29     3963.12    123.84 o 
  -7   3  18     1931.88     2177.03     90.23 o 
  -6   3  18      257.57      219.39     60.13 o 
  -5   3  18     3954.92     4001.01    132.17 o 
  -4   3  18     5249.22     5376.07    121.97 o 
  -3   3  18      629.55      639.80     67.09 o 
  -2   3  18     3426.18     3499.76    108.80 o 
  -1   3  18     3788.08     3952.21    117.49 o 
   0   3  18      778.15      787.59     86.28 o 
   1   3  18      728.74      748.07    100.19 o 
   2   3  18     2687.44     2377.18    161.24 o 
   3   3  18      720.37      590.47    185.86 o 
 -12   4  18     5695.65     5156.51    235.55 o 
 -11   4  18     1792.33     1684.05    124.10 o 
 -10   4  18      188.32       96.31     74.55 o 
  -9   4  18    13316.27    13576.97    224.92 o 
  -8   4  18     1345.09     1259.90     89.00 o 
  -7   4  18      234.41      305.79     68.01 o 
  -6   4  18    19063.02    19152.30    263.39 o 
  -5   4  18      964.36     1025.20     75.27 o 
  -4   4  18     1773.94     1754.99     80.90 o 
  -3   4  18    17253.65    17207.18    223.75 o 
  -2   4  18      401.26      352.53     64.30 o 
  -1   4  18     2253.79     2332.01     97.56 o 
   0   4  18    12511.48    12825.87    207.32 o 
   1   4  18      272.33      265.40     82.90 o 
   2   4  18     3366.41     3634.60    370.86 o 
 -11   5  18     2378.87     2088.81    158.29 o 
 -10   5  18      440.03      465.49     83.89 o 
  -9   5  18      459.74      467.42     81.97 o 
  -8   5  18     2588.43     2706.21    129.41 o 
  -7   5  18     1468.41     1535.76     94.67 o 
  -6   5  18       93.70       77.53     66.18 o 
  -5   5  18     2273.04     2375.63    100.94 o 
  -4   5  18     3498.44     3605.87    121.50 o 
  -3   5  18      464.79      459.63     69.32 o 
  -2   5  18     1734.32     1627.41     95.54 o 
  -1   5  18     2679.02     2760.75    122.74 o 
   0   5  18      613.69      521.68     86.76 o 
   1   5  18      294.11      221.86    127.31 o 
   2   5  18     2065.73     2601.38    309.07 o 
 -10   6  18     4701.95     4561.98    216.35 o 
  -9   6  18       72.24       33.65     74.12 o 
  -8   6  18     3981.28     3730.79    168.76 o 
  -7   6  18     6223.85     6492.99    300.76 o 
  -6   6  18       65.21      105.79    103.27 o 
  -5   6  18     8396.67     8246.88    224.88 o 
  -4   6  18     4705.06     4665.29    197.83 o 
  -3   6  18       64.79      -17.70     80.83 o 
  -2   6  18     9156.76     9132.74    193.69 o 
  -1   6  18     2437.62     2436.28    106.29 o 
   0   6  18       71.11      240.11     79.86 o 
   1   6  18     7056.46     7215.21    348.02 o 
  -9   7  18      211.19      110.06     92.88 o 
  -8   7  18     1315.98     1199.96     97.18 o 
  -7   7  18     1650.66     1676.46    105.10 o 
  -6   7  18       59.70       42.97     67.08 o 
  -5   7  18     1151.40     1041.23     83.31 o 
  -4   7  18     2584.61     2455.12    115.35 o 
  -3   7  18      210.33      146.92     72.33 o 
  -2   7  18     1043.02      952.83     87.11 o 
  -1   7  18     2085.51     1907.70    108.48 o 
  -7   8  18      794.16      842.75    104.94 o 
  -6   8  18     7530.18     8035.71    487.53 o 
  -5   8  18      399.91      369.95     83.93 o 
  -4   8  18      871.38      919.41    100.25 o 
  -3   8  18     7365.36     7685.75    226.18 o 
  -2   8  18      128.36      162.33    100.40 o 
 -12   1  19     2171.85     2261.83    178.23 o 
 -11   1  19     3786.89     3901.79    136.34 o 
 -10   1  19     3931.02     3839.62    129.52 o 
  -9   1  19     3222.42     3188.50    126.38 o 
  -8   1  19     4131.21     4079.38    123.14 o 
  -7   1  19     5775.72     5802.14    138.08 o 
  -6   1  19     4101.19     4197.64    115.28 o 
  -5   1  19     4545.50     4578.50    116.93 o 
  -4   1  19     7355.26     7032.11    133.58 o 
  -3   1  19     4247.98     4259.04    130.36 o 
  -2   1  19     3715.01     3628.64    110.59 o 
  -1   1  19     4396.84     4336.19    124.40 o 
   0   1  19     3217.74     3410.65    122.14 o 
   1   1  19     1836.19     1789.75    103.55 o 
   2   1  19     2411.28     2442.53    314.79 o 
 -12   2  19       66.39       66.85    157.57 o 
 -11   2  19        4.48        9.60     65.46 o 
 -10   2  19       16.30       35.15     59.27 o 
  -9   2  19        0.20       27.45     57.31 o 
  -8   2  19        2.19       68.82     54.79 o 
  -7   2  19       39.94       65.83     53.00 o 
  -6   2  19       37.79      -42.07     42.07 o 
  -5   2  19        0.29       -2.67     44.29 o 
  -4   2  19       21.93        9.31     48.01 o 
  -3   2  19       58.75       26.01     49.12 o 
  -2   2  19      135.51       98.27     61.69 o 
  -1   2  19        6.53       26.97     59.19 o 
   0   2  19       16.27       -3.07     61.09 o 
   1   2  19       81.71      117.43    100.02 o 
   2   2  19       20.93      163.57    176.03 o 
 -12   3  19     1849.10     1690.39    186.46 o 
 -11   3  19     2096.05     2009.40    147.17 o 
 -10   3  19     2293.01     2457.73    114.78 o 
  -9   3  19     3575.38     3646.27    126.62 o 
  -8   3  19     4707.85     5033.88    203.89 o 
  -7   3  19     3019.32     3151.57    107.97 o 
  -6   3  19     4140.80     4214.85    117.06 o 
  -5   3  19     5259.29     5235.78    126.03 o 
  -4   3  19     2656.10     2668.33    108.46 o 
  -3   3  19     4347.79     4468.03    144.73 o 
  -2   3  19     3849.08     3819.27    116.26 o 
  -1   3  19     2481.60     2361.13    103.10 o 
   0   3  19     2943.77     2859.05    144.01 o 
   1   3  19     3383.87     3312.22    161.26 o 
   2   3  19     1806.50     1649.46    170.41 o 
 -11   4  19       13.56       82.71    113.78 o 
 -10   4  19       65.77       73.33     74.51 o 
  -9   4  19       13.68      -49.12     65.85 o 
  -8   4  19        0.27        3.96     80.25 o 
  -7   4  19       58.15       -9.68     66.48 o 
  -6   4  19       25.94       28.39     61.91 o 
  -5   4  19        7.30       34.55     60.74 o 
  -4   4  19        0.24      -23.55     53.60 o 
  -3   4  19       56.12      144.16     59.38 o 
  -2   4  19        1.91       14.84     65.59 o 
  -1   4  19       11.51      -24.97     61.89 o 
   0   4  19       14.66      -49.42     67.14 o 
   1   4  19        4.24       94.07    122.17 o 
 -11   5  19      892.98      654.48    132.77 o 
 -10   5  19     2080.17     1961.60    143.21 o 
  -9   5  19     2646.08     2726.33    140.99 o 
  -8   5  19     1406.49     1433.81    125.83 o 
  -7   5  19     2946.62     2903.99    129.92 o 
  -6   5  19     4060.96     4055.14    158.65 o 
  -5   5  19     2144.33     2309.40    105.66 o 
  -4   5  19     1920.06     1997.51    129.82 o 
  -3   5  19     2169.40     2363.29    110.87 o 
  -2   5  19     2826.46     3021.52    123.13 o 
  -1   5  19     3021.85     3822.14    153.18 o 
   0   5  19     1514.66     1332.30    115.06 o 
   1   5  19     2011.91     2013.96    238.29 o 
 -10   6  19       59.80      196.90    102.13 o 
  -9   6  19      168.92      380.22    116.50 o 
  -8   6  19        9.37      -99.82    101.74 o 
  -7   6  19       11.22      -52.57    183.47 o 
  -6   6  19       57.08        2.50    104.89 o 
  -5   6  19       46.08       45.44     90.90 o 
  -4   6  19       21.67      199.21     97.17 o 
  -3   6  19      278.74      -25.42     94.65 o 
  -2   6  19        0.39       27.29     78.09 o 
  -1   6  19       15.83       -2.41     83.57 o 
   0   6  19      120.69       91.30    122.48 o 
  -9   7  19     2281.98     2078.20    258.68 o 
  -8   7  19     3429.74     3187.72    156.72 o 
  -7   7  19     1594.57     1432.26    102.19 o 
  -6   7  19     2194.24     2118.96    115.23 o 
  -5   7  19     2979.25     2906.95    163.83 o 
  -4   7  19     2442.72     2190.69    112.71 o 
  -3   7  19     3356.48     3286.51    165.55 o 
  -2   7  19     2453.22     2124.85    164.58 o 
  -6   8  19       99.96       41.57    101.31 o 
  -5   8  19       44.75      -70.86     97.88 o 
  -4   8  19       14.96      -35.85    148.24 o 
 -12   0  20      220.44      259.65    217.99 o 
 -11   0  20     6591.70     6713.91    234.23 o 
 -10   0  20     2394.82     2335.40    135.71 o 
  -9   0  20      520.79      541.10    104.74 o 
  -8   0  20    18454.18    18298.31    369.20 o 
  -7   0  20     2718.21     2876.49    180.26 o 
  -6   0  20     1175.23     1184.29    109.49 o 
  -5   0  20    19589.41    19172.47    355.72 o 
  -4   0  20     1573.57     1460.63    110.54 o 
  -3   0  20     2307.81     2279.96    131.60 o 
  -2   0  20    11539.70    11974.25    280.15 o 
  -1   0  20      253.87      231.13     97.21 o 
   0   0  20     2663.85     2505.99    160.30 o 
   1   0  20     8838.88     8587.95    618.13 o 
   2   0  20      293.88      179.24    266.44 o 
 -12   1  20      171.42       21.15    131.43 o 
 -11   1  20      562.47      367.54     75.27 o 
 -10   1  20     2789.47     2798.38    153.01 o 
  -9   1  20      534.87      457.53     68.71 o 
  -8   1  20      104.75       99.79     57.92 o 
  -7   1  20     3708.64     3855.73    157.33 o 
  -6   1  20     3449.18     3456.55    109.70 o 
  -5   1  20       39.84       79.30     54.57 o 
  -4   1  20     2046.60     2054.79     87.69 o 
  -3   1  20     3132.92     3103.84    122.30 o 
  -2   1  20       42.61      121.70     64.51 o 
  -1   1  20      644.03      512.34     76.97 o 
   0   1  20     1816.69     2061.28    107.69 o 
   1   1  20      851.06      933.62    118.39 o 
 -12   2  20     6199.81     5767.12   1254.67 o 
 -11   2  20      425.94      295.05     83.36 o 
 -10   2  20     3336.97     3192.94    123.08 o 
  -9   2  20     7402.09     7394.94    164.91 o 
  -8   2  20       88.54      105.90     62.59 o 
  -7   2  20     6292.65     6266.43    146.86 o 
  -6   2  20     9163.63     8725.94    175.39 o 
  -5   2  20       74.30       33.25     52.13 o 
  -4   2  20     9007.12     9102.24    162.61 o 
  -3   2  20     5113.10     4992.97    124.31 o 
  -2   2  20      194.02      179.69     64.40 o 
  -1   2  20    11299.02    11795.70    207.86 o 
   0   2  20     2680.61     2661.51    121.57 o 
   1   2  20      102.60      -13.81    136.57 o 
 -12   3  20      213.64      129.95    166.13 o 
 -11   3  20      256.64      161.44    122.09 o 
 -10   3  20     1496.18     1621.14    108.55 o 
  -9   3  20     1283.47     1314.57     97.05 o 
  -8   3  20       83.43      204.36     69.97 o 
  -7   3  20     1587.55     1575.73     89.92 o 
  -6   3  20     3870.70     3971.33    120.36 o 
  -5   3  20        2.79      131.51     57.67 o 
  -4   3  20     2233.06     2254.49    100.95 o 
  -3   3  20     3447.21     3419.23    115.79 o 
  -2   3  20      118.39      224.07     67.94 o 
  -1   3  20      395.34      470.93     90.91 o 
   0   3  20     1984.36     1978.12    135.49 o 
   1   3  20     1050.03     1098.70    153.00 o 
 -11   4  20     5697.62     5200.10    319.19 o 
 -10   4  20     2074.34     1983.97    118.91 o 
  -9   4  20      832.42      989.26    103.80 o 
  -8   4  20    11562.36    11640.08    235.33 o 
  -7   4  20     1532.60     1468.37     99.30 o 
  -6   4  20      586.69      680.21     80.29 o 
  -5   4  20    10842.47    10864.30    181.41 o 
  -4   4  20      641.64      588.73     72.26 o 
  -3   4  20     1912.83     1918.81    100.82 o 
  -2   4  20     9318.15     9782.99    181.21 o 
  -1   4  20       71.65      -15.55     67.17 o 
   0   4  20     2037.32     1946.41    135.93 o 
 -10   5  20     1632.27     1435.63    153.25 o 
  -9   5  20      655.10      509.53    102.54 o 
  -8   5  20       45.48       91.25    104.28 o 
  -7   5  20     1317.34     1346.45    124.53 o 
  -6   5  20     2359.27     2484.72    126.31 o 
  -5   5  20        8.69      -44.48     70.09 o 
  -4   5  20     1735.91     1600.19     98.57 o 
  -3   5  20     2250.72     2096.87    126.10 o 
  -2   5  20      145.12      323.72     80.24 o 
  -1   5  20      326.46      312.41     99.01 o 
   0   5  20     1576.74     1562.71    258.43 o 
  -9   6  20     5425.62     5178.85    230.62 o 
  -8   6  20      100.85      112.68    139.70 o 
  -7   6  20     3431.95     3321.85    192.78 o 
  -6   6  20     5872.68     6025.87    253.52 o 
  -5   6  20       62.16      191.45    104.21 o 
  -4   6  20     5075.54     4936.53    191.12 o 
  -3   6  20     4144.99     4089.42    157.26 o 
  -2   6  20       95.02       82.75     96.27 o 
  -1   6  20     5446.28     5565.49    348.03 o 
  -8   7  20       15.01      -96.74    245.29 o 
  -7   7  20     1477.59     1451.03    126.26 o 
  -6   7  20     1372.02     1356.07    147.87 o 
  -5   7  20       25.70       58.49    100.61 o 
  -4   7  20      798.09      787.97    106.01 o 
  -3   7  20     1246.63     1127.27    111.23 o 
 -12   1  21     1761.67     1359.19    217.47 o 
 -11   1  21     2347.46     2088.11    147.58 o 
 -10   1  21     2102.19     2082.38    108.47 o 
  -9   1  21     3377.44     3561.24    227.38 o 
  -8   1  21     3722.52     3682.76    127.06 o 
  -7   1  21     3306.46     3336.85    198.49 o 
  -6   1  21     3347.98     3463.11    117.40 o 
  -5   1  21     4073.35     4021.22    154.51 o 
  -4   1  21     3129.85     3145.50    119.13 o 
  -3   1  21     3033.26     3304.57    150.81 o 
  -2   1  21     4131.82     4349.32    139.77 o 
  -1   1  21     3484.12     3328.34    126.37 o 
   0   1  21     2285.82     2216.03    186.06 o 
   1   1  21     1948.86     1747.76    202.69 o 
 -12   2  21       13.47       69.98    160.47 o 
 -11   2  21        3.45       91.17    107.73 o 
 -10   2  21      150.84      -15.63     69.15 o 
  -9   2  21       36.84       72.76     86.01 o 
  -8   2  21        1.19       11.85     71.67 o 
  -7   2  21        2.32      -70.09     70.09 o 
  -6   2  21      135.45      243.56     69.30 o 
  -5   2  21        0.71       31.74     59.11 o 
  -4   2  21       10.41       10.49     62.41 o 
  -3   2  21      210.48      188.97     63.59 o 
  -2   2  21      150.66       33.94     67.64 o 
  -1   2  21       35.26       28.80     74.54 o 
   0   2  21       12.78       52.94    150.76 o 
 -11   3  21     1978.58     1356.35    177.62 o 
 -10   3  21     3707.32     3480.98    133.81 o 
  -9   3  21     2470.17     2451.38    122.92 o 
  -8   3  21     2980.35     3215.18    135.60 o 
  -7   3  21     3666.51     3938.66    181.24 o 
  -6   3  21     2890.45     2866.73    109.75 o 
  -5   3  21     3433.09     3524.57    131.93 o 
  -4   3  21     4366.78     4438.94    130.23 o 
  -3   3  21     2807.10     2838.35    111.13 o 
  -2   3  21     2049.16     1974.96     98.89 o 
  -1   3  21     2017.02     1775.87    155.47 o 
   0   3  21     1745.53     1630.23    182.84 o 
 -11   4  21       20.78      117.96    146.62 o 
 -10   4  21       22.95       49.81     96.73 o 
  -9   4  21       35.46      -25.33     97.31 o 
  -8   4  21      104.44      186.62     86.49 o 
  -7   4  21       22.89       56.99     75.10 o 
  -6   4  21        8.32       40.68     71.46 o 
  -5   4  21       39.42       58.11     63.12 o 
  -4   4  21       52.33       45.83     68.20 o 
  -3   4  21        0.71        7.36     64.13 o 
  -2   4  21      108.24      238.13     73.05 o 
  -1   4  21       11.70      -97.48     97.48 o 
 -10   5  21     1582.79     1518.09    160.46 o 
  -9   5  21     2062.92     1736.84    145.30 o 
  -8   5  21     2047.28     2270.63    227.02 o 
  -7   5  21     2387.74     2442.08    274.06 o 
  -6   5  21     4411.90     4515.25    159.28 o 
  -5   5  21     1893.99     1944.85    110.31 o 
  -4   5  21     1842.13     1996.32    127.19 o 
  -3   5  21     3627.50     3602.30    171.96 o 
  -2   5  21     1606.71     1746.38    149.11 o 
  -1   5  21     1578.47     1656.39    161.32 o 
  -8   6  21      170.36       15.81    142.33 o 
  -7   6  21        0.09     -163.68    189.53 o 
  -6   6  21       39.40      264.77    159.22 o 
  -5   6  21      142.55      173.03    134.89 o 
  -4   6  21       75.72       87.42    134.11 o 
  -3   6  21       21.01     -102.01    102.01 o 
 -11   0  22      108.50     -186.99    186.99 o 
 -10   0  22    10399.67    10608.27    416.24 o 
  -9   0  22     1285.99     1128.17    127.50 o 
  -8   0  22      326.57      290.26    103.34 o 
  -7   0  22     9134.40     9430.61    384.71 o 
  -6   0  22      254.67      203.37     93.34 o 
  -5   0  22     1776.13     1665.20    196.26 o 
  -4   0  22    15462.14    15051.57    497.41 o 
  -3   0  22       86.42       41.40     87.81 o 
  -2   0  22     1294.12     1238.64    117.96 o 
  -1   0  22     7145.81     6702.21    383.49 o 
   0   0  22      142.25     -117.23    212.18 o 
 -11   1  22     1077.50      909.92    165.67 o 
 -10   1  22      160.30      -52.86     68.75 o 
  -9   1  22     2086.04     2101.21    115.88 o 
  -8   1  22     2775.25     2776.89    123.16 o 
  -7   1  22       12.95      -35.70     64.71 o 
  -6   1  22     2879.71     2972.35    113.86 o 
  -5   1  22     2201.24     2145.02    123.20 o 
  -4   1  22      229.40      134.20     68.30 o 
  -3   1  22      898.71      993.29     79.40 o 
  -2   1  22     4435.50     4423.83    144.42 o 
  -1   1  22      743.50      730.88    130.17 o 
   0   1  22      970.22      900.65    152.48 o 
 -11   2  22     7261.54     7122.93    403.43 o 
 -10   2  22       68.95      276.50    146.84 o 
  -9   2  22     3716.97     4106.72    164.22 o 
  -8   2  22     7697.43     7655.07    204.29 o 
  -7   2  22      135.28       31.52     77.36 o 
  -6   2  22     8407.49     8586.22    194.13 o 
  -5   2  22     4951.72     4742.18    200.60 o 
  -4   2  22      150.95       64.87     69.65 o 
  -3   2  22     9451.36     9564.21    195.93 o 
  -2   2  22     4458.51     4265.49    199.04 o 
  -1   2  22      213.93       37.70    144.05 o 
 -11   3  22      701.20      620.58    199.43 o 
 -10   3  22      289.52      106.03    141.40 o 
  -9   3  22     2495.14     2246.19    132.58 o 
  -8   3  22     1787.99     1722.88    129.52 o 
  -7   3  22      188.85      211.54     78.01 o 
  -6   3  22     1664.41     1865.17    103.78 o 
  -5   3  22     2307.54     2305.53    114.38 o 
  -4   3  22       60.26      111.37     68.38 o 
  -3   3  22      349.06      317.82     73.42 o 
  -2   3  22     3262.00     3341.99    271.97 o 
  -1   3  22      468.05      147.95    143.90 o 
 -10   4  22     7590.37     7014.10    491.28 o 
  -9   4  22     2033.33     2143.49    216.45 o 
  -8   4  22      522.38      439.94    114.72 o 
  -7   4  22    10324.16    10265.66    221.76 o 
  -6   4  22      649.46      648.57     81.78 o 
  -5   4  22     1601.63     1611.19    101.80 o 
  -4   4  22    10654.53    10757.03    207.40 o 
  -3   4  22      172.00      220.03     96.57 o 
  -2   4  22     1073.88      914.47    121.14 o 
  -9   5  22     1774.72     1502.96    246.48 o 
  -8   5  22     1464.53     1742.14    231.88 o 
  -7   5  22        8.79      -19.60     97.92 o 
  -6   5  22     1595.94     1822.95    143.27 o 
  -5   5  22     2190.82     2329.58    178.80 o 
  -4   5  22      153.50      124.73    113.20 o 
  -3   5  22      434.46      360.59    117.73 o 
  -7   6  22      117.24      353.88    171.46 o 
  -6   6  22     5446.84     5579.80    313.05 o 
  -5   6  22     3146.77     3420.80    240.60 o 
 -11   1  23     2130.89     2012.32    337.98 o 
 -10   1  23     2347.24     2074.52    177.64 o 
  -9   1  23     1842.71     1838.85    115.65 o 
  -8   1  23     2484.35     2369.39    118.20 o 
  -7   1  23     3557.82     3482.92    144.52 o 
  -6   1  23     2590.32     2795.52    117.52 o 
  -5   1  23     2648.99     2571.14    141.17 o 
  -4   1  23     2362.81     2237.70    111.10 o 
  -3   1  23     2245.96     2162.54    190.98 o 
  -2   1  23     1922.72     1848.01    205.71 o 
  -1   1  23     1778.24     1596.24    173.65 o 
 -11   2  23        6.32      179.24    270.31 o 
 -10   2  23        0.69       21.56    169.41 o 
  -9   2  23       30.54       21.12    102.97 o 
  -8   2  23        0.03       18.60     80.45 o 
  -7   2  23      167.36      165.62     83.37 o 
  -6   2  23       66.51       96.52     77.40 o 
  -5   2  23      116.43      227.42     75.58 o 
  -4   2  23       60.00      103.59     74.95 o 
  -3   2  23        9.52      138.21    109.04 o 
  -2   2  23        0.24      -85.74    146.68 o 
 -10   3  23     2225.00     1546.91    213.21 o 
  -9   3  23     3247.34     3019.31    297.17 o 
  -8   3  23     2488.70     2301.47    155.33 o 
  -7   3  23     1902.42     2250.44    157.01 o 
  -6   3  23     2942.01     2861.75    125.39 o 
  -5   3  23     2406.33     2239.67    111.39 o 
  -4   3  23     2851.64     2870.43    138.44 o 
  -3   3  23     2459.96     2503.79    192.42 o 
  -2   3  23     2092.04     2279.13    244.26 o 
  -9   4  23        1.09      -12.47    158.23 o 
  -8   4  23        0.70        7.13    150.30 o 
  -7   4  23       36.19      -88.88     98.49 o 
  -6   4  23        1.67       16.43     84.05 o 
  -5   4  23        3.39      -63.57    102.18 o 
  -4   4  23        0.53       81.39    105.97 o 
  -3   4  23       19.32      166.64    108.73 o 
  -8   5  23     3271.65     3079.55    190.54 o 
  -7   5  23     2302.52     2561.53    225.03 o 
  -6   5  23     2070.77     2474.04    312.78 o 
  -5   5  23     3099.16     3471.01    228.90 o 
  -4   5  23     2142.30     2721.52    310.03 o 
 -10   0  24      734.58      681.11    277.09 o 
  -9   0  24     6976.09     6645.61    382.90 o 
  -8   0  24      733.25      839.36    205.51 o 
  -7   0  24      570.77      653.96    122.16 o 
  -6   0  24     8367.39     7933.27    296.64 o 
  -5   0  24      209.73      296.05    165.23 o 
  -4   0  24     1287.92     1203.05    161.87 o 
  -3   0  24     6982.97     5740.48    538.68 o 
 -10   1  24      605.47      805.69    208.95 o 
  -9   1  24      253.79      215.51    294.53 o 
  -8   1  24     1063.69      709.74    164.59 o 
  -7   1  24     1658.13     1732.98    136.09 o 
  -6   1  24       14.46      -28.07     87.19 o 
  -5   1  24     1361.58     1342.31    146.43 o 
  -4   1  24     1153.44      805.40    152.44 o 
  -3   1  24      268.07      142.03    158.53 o 
 -10   2  24     4922.67     4367.49    686.43 o 
  -9   2  24      185.75      396.26    278.06 o 
  -8   2  24     5887.39     5333.56    538.68 o 
  -7   2  24     6312.34     5876.34    244.28 o 
  -6   2  24       79.44       67.52    101.67 o 
  -5   2  24     6125.57     6244.38    399.84 o 
  -4   2  24     3694.77     3638.83    314.57 o 
  -3   2  24       97.43       71.46    154.01 o 
  -9   3  24       18.84      197.40    198.27 o 
  -8   3  24     1391.10     1106.75    230.76 o 
  -7   3  24     1143.57     1360.17    237.95 o 
  -6   3  24      235.04      221.52    163.31 o 
  -5   3  24     1935.40     2145.33    181.09 o 
  -4   3  24     1597.10     1092.08    152.98 o 
  -8   4  24      378.43      466.35    192.17 o 
  -7   4  24      427.53      335.59    143.28 o 
  -6   4  24     7612.69     7945.41    284.93 o 
  -5   4  24      733.45      487.15    128.93 o 
  -9   1  25     2028.09     1835.01    376.89 o 
  -8   1  25     2670.49     2447.33    441.80 o 
  -7   1  25     2581.91     3188.75    353.85 o 
  -6   1  25     1951.60     1463.57    280.27 o 
  -5   1  25     2783.67     2661.19    330.72 o 
  -4   1  25     2632.71     2338.97    297.27 o 
  -8   2  25       31.00      481.52    301.31 o 
  -7   2  25        0.37       75.20    234.98 o 
  -6   2  25        0.78      -75.09    219.80 o 
  -5   2  25       21.84     -159.19    159.19 o 
  -7   3  25     1708.91     1789.48    342.01 o 
  -6   3  25     2228.27     2616.65    251.06 o 
                                                 
